# Supplementary material for: Shared and unique brain network features predict cognitive, personality, and mental health scores in the ABCD study
Source: Nat Commun. 2022 Apr 25;13:2217. doi: 10.1038/s41467-022-29766-8 (PMC9038754; doi:10.1038/s41467-022-29766-8)
Supplement: Supplementary file 4 — Source Data [file 41467_2022_29766_MOESM4_ESM.xlsx]

## Sheet: f2_accuracy_cognition
Rest	MID	SST	N-back	Multi-kernel FC
0.23375	0.28536	0.21242	0.29164	0.3384
0.19936	0.25916	0.18359	0.26692	0.29669
0.19093	0.25227	0.18503	0.28366	0.30565
0.21077	0.25837	0.17637	0.2594	0.29818
0.21768	0.27272	0.20498	0.28266	0.30969
0.20971	0.26284	0.19218	0.27421	0.30602
0.2046	0.25218	0.19501	0.27627	0.30554
0.20622	0.27447	0.21267	0.28551	0.31631
0.22045	0.28522	0.20245	0.28783	0.32911
0.20931	0.27871	0.197	0.29099	0.33577
0.21558	0.26812	0.17038	0.2714	0.31556
0.21321	0.28226	0.20026	0.28426	0.32025
0.2242	0.2765	0.18304	0.27861	0.3213
0.22365	0.27451	0.19062	0.28682	0.33188
0.22463	0.29734	0.21129	0.29542	0.33404
0.17844	0.24774	0.16043	0.26535	0.29415
0.20497	0.24744	0.15652	0.25859	0.28832
0.22456	0.27869	0.19721	0.28303	0.31587
0.19909	0.26174	0.17063	0.26401	0.29898
0.1989	0.24565	0.1679	0.27039	0.29777
0.20168	0.26822	0.18092	0.28174	0.30613
0.19071	0.24186	0.15479	0.27306	0.30001
0.20236	0.26612	0.18041	0.29838	0.31962
0.19726	0.24638	0.16483	0.27561	0.30102
0.18993	0.24622	0.16072	0.27845	0.30481
0.18854	0.26847	0.17929	0.29051	0.31791
0.2008	0.26737	0.17449	0.26935	0.29342
0.19417	0.25105	0.15368	0.25603	0.28388
0.19126	0.24357	0.14904	0.25856	0.28902
0.19815	0.27247	0.17768	0.2789	0.30866
0.20952	0.2713	0.18034	0.27048	0.303
0.21418	0.27097	0.18361	0.29226	0.31681
0.20782	0.29734	0.20586	0.29079	0.322
0.20221	0.25212	0.16049	0.27016	0.29877
0.21779	0.27156	0.19257	0.28898	0.31552
0.19399	0.26158	0.17964	0.28703	0.31406
0.24139	0.29437	0.22	0.29949	0.34445
0.23271	0.28854	0.2215	0.30891	0.34907
0.23983	0.27271	0.18808	0.27057	0.32624
0.23334	0.28287	0.19701	0.28995	0.33383
0.24214	0.29207	0.20002	0.29483	0.3434
0.23363	0.2852	0.22227	0.30602	0.34087
0.24574	0.29993	0.23662	0.3052	0.35345
0.19689	0.25115	0.18306	0.27748	0.30692
0.23731	0.24715	0.184	0.26215	0.30664
0.24619	0.27888	0.20182	0.29244	0.32817
0.21321	0.2742	0.19563	0.27493	0.31635
0.20378	0.24848	0.20352	0.28115	0.29657
0.21701	0.26299	0.20432	0.28579	0.31591
0.2247	0.24601	0.19028	0.28334	0.31472
0.22531	0.26652	0.1913	0.31399	0.33176
0.21819	0.26366	0.19023	0.29662	0.32359
0.19567	0.25455	0.19599	0.29912	0.31143
0.21042	0.26856	0.20344	0.29717	0.32709
0.23161	0.26449	0.18593	0.27322	0.31024
0.22385	0.26726	0.18728	0.26248	0.30754
0.21195	0.25536	0.19328	0.26971	0.30038
0.23088	0.27888	0.21448	0.28357	0.33014
0.22834	0.27676	0.18483	0.28223	0.31817
0.22558	0.27628	0.20416	0.3067	0.32682
0.23081	0.29574	0.21619	0.29913	0.33384
0.20435	0.26869	0.19716	0.28734	0.31111
0.23518	0.27655	0.21712	0.30155	0.33393
0.19659	0.2632	0.21344	0.29484	0.313
0.22272	0.29279	0.21926	0.30441	0.34124
0.24479	0.27412	0.19854	0.29132	0.33388
0.24604	0.29956	0.21265	0.30613	0.3494
0.23587	0.30075	0.20328	0.29756	0.34391
0.22833	0.28324	0.21842	0.30723	0.3331
0.23807	0.29843	0.22434	0.31484	0.34663
0.2272	0.26867	0.19125	0.29853	0.33745
0.22576	0.28782	0.19722	0.31746	0.35096
0.23807	0.28774	0.19518	0.30541	0.34839
0.21792	0.28379	0.20407	0.31732	0.34232
0.23058	0.29953	0.22175	0.31494	0.35149
0.21174	0.26523	0.17015	0.27891	0.31628
0.2232	0.27255	0.16613	0.27527	0.31703
0.21854	0.26772	0.17402	0.28556	0.32061
0.23444	0.28971	0.20837	0.3035	0.34402
0.22102	0.28327	0.16866	0.2812	0.32373
0.22216	0.28877	0.19042	0.31037	0.33956
0.22548	0.30829	0.2109	0.30629	0.34443
0.22428	0.28617	0.17798	0.29978	0.33164
0.24796	0.2972	0.20784	0.31458	0.35139
0.21698	0.289	0.21217	0.31465	0.3425
0.22108	0.23933	0.17427	0.28249	0.30972
0.23542	0.27724	0.18874	0.31344	0.34031
0.2078	0.26487	0.17845	0.27979	0.31514
0.19121	0.25021	0.17502	0.28778	0.30228
0.2037	0.26286	0.1759	0.29435	0.31893
0.25229	0.26589	0.19247	0.29117	0.32463
0.2239	0.26162	0.17861	0.26847	0.3057
0.2165	0.23677	0.17539	0.27502	0.29259
0.23333	0.26049	0.19153	0.29381	0.31938
0.24064	0.2929	0.19365	0.2864	0.32878
0.23957	0.28023	0.20236	0.31518	0.33256
0.24152	0.29483	0.20607	0.30951	0.33461
0.2001	0.26801	0.18522	0.2834	0.30616
0.23022	0.27714	0.19841	0.303	0.32731
0.19887	0.25219	0.18729	0.29947	0.30628
0.18829	0.26486	0.18018	0.3086	0.3241
0.23418	0.27185	0.19025	0.31134	0.33552
0.20358	0.26247	0.1668	0.30077	0.31818
0.22021	0.29216	0.18883	0.32431	0.34693
0.21667	0.27593	0.1769	0.33249	0.3403
0.23234	0.27347	0.17271	0.30874	0.33485
0.2173	0.26527	0.18869	0.30489	0.33215
0.19657	0.24672	0.16453	0.29237	0.30679
0.2195	0.24849	0.17134	0.28711	0.31329
0.22261	0.25679	0.17589	0.31073	0.32886
0.19624	0.26418	0.18468	0.29543	0.31777
0.22919	0.27692	0.19639	0.29544	0.3234
0.19266	0.25994	0.15674	0.27118	0.29192
0.21924	0.29359	0.20091	0.30264	0.33226
0.21039	0.26675	0.17421	0.29435	0.31324
0.21265	0.26818	0.16674	0.27221	0.30248
0.21572	0.285	0.1713	0.29973	0.32234
0.23563	0.29971	0.19899	0.3037	0.33545
0.20861	0.29514	0.19303	0.31849	0.33797
0.20576	0.2693	0.18533	0.30545	0.32272

## Sheet: f2_accuracy_personality
Rest	MID	SST	N-back	Multi-kernel FC
0.078997	0.075646	0.070913	0.075777	0.088671
0.073207	0.068543	0.077368	0.076812	0.090565
0.068274	0.087145	0.088598	0.082649	0.10612
0.04686	0.057592	0.07578	0.055572	0.068152
0.069119	0.08553	0.062331	0.086885	0.095205
0.068648	0.085056	0.082079	0.089256	0.097592
0.076818	0.071751	0.071685	0.072548	0.086558
0.061291	0.062692	0.075366	0.059463	0.081869
0.069142	0.07371	0.070666	0.084648	0.087938
0.066627	0.083187	0.078441	0.093202	0.10276
0.064407	0.067491	0.067084	0.079298	0.085163
0.075601	0.087001	0.0575	0.088774	0.095967
0.072094	0.087069	0.06392	0.086974	0.097432
0.068427	0.067955	0.047935	0.076659	0.075945
0.062707	0.062929	0.062513	0.075538	0.087098
0.050077	0.072129	0.076549	0.07976	0.084878
0.046471	0.050252	0.075391	0.067241	0.064102
0.06476	0.087346	0.067273	0.10096	0.10129
0.053148	0.076275	0.080733	0.094922	0.090443
0.064936	0.058428	0.068589	0.081024	0.083877
0.053895	0.060304	0.070142	0.063705	0.076529
0.041204	0.079187	0.082481	0.071417	0.07895
0.065772	0.096315	0.068454	0.08566	0.095576
0.055242	0.081426	0.075004	0.096015	0.09327
0.064324	0.079994	0.063293	0.078492	0.089464
0.052382	0.081024	0.07806	0.075734	0.095632
0.037058	0.062914	0.053955	0.059076	0.059826
0.042433	0.070399	0.070891	0.084215	0.078241
0.050649	0.055761	0.066807	0.053954	0.064382
0.026936	0.052219	0.066217	0.055767	0.056221
0.052156	0.084067	0.0543	0.088083	0.077721
0.06779	0.076189	0.050045	0.082235	0.086854
0.049607	0.073519	0.048296	0.064369	0.072791
0.060406	0.078569	0.056881	0.091898	0.089323
0.058048	0.07482	0.075554	0.074761	0.089382
0.051658	0.064081	0.054314	0.051964	0.072659
0.082417	0.067809	0.080508	0.080564	0.093326
0.07855	0.076189	0.10465	0.10171	0.11793
0.074348	0.064996	0.092496	0.089483	0.099544
0.07855	0.082139	0.095875	0.09548	0.11563
0.0652	0.084018	0.078162	0.086463	0.1058
0.069738	0.061726	0.090872	0.08555	0.097024
0.0874	0.068879	0.093835	0.084393	0.10726
0.078862	0.071369	0.079404	0.083827	0.1021
0.072102	0.058677	0.076635	0.071163	0.083428
0.088538	0.094569	0.087698	0.10687	0.12177
0.060394	0.087057	0.079923	0.083995	0.10146
0.090084	0.063151	0.097463	0.08891	0.10704
0.094478	0.0776	0.078564	0.05964	0.093735
0.071731	0.082654	0.10722	0.091634	0.11584
0.088319	0.093889	0.1007	0.10844	0.12568
0.069664	0.07726	0.084217	0.1013	0.10859
0.089021	0.080417	0.10854	0.10487	0.12242
0.096097	0.092736	0.11022	0.094737	0.13092
0.052281	0.070512	0.08124	0.073223	0.091719
0.050232	0.077222	0.079779	0.089776	0.095383
0.07486	0.062779	0.1147	0.072568	0.097827
0.067297	0.067405	0.095207	0.068683	0.087154
0.054029	0.083887	0.074858	0.090689	0.10116
0.085567	0.080518	0.1069	0.10511	0.12168
0.086203	0.088126	0.091307	0.082057	0.11153
0.066054	0.082021	0.094626	0.099494	0.10958
0.082153	0.089845	0.098878	0.078102	0.11246
0.090829	0.078673	0.10839	0.072984	0.10797
0.076628	0.082641	0.089829	0.097174	0.11557
0.089244	0.0803	0.09263	0.09653	0.11355
0.095658	0.11196	0.1078	0.11058	0.13861
0.06578	0.097335	0.085615	0.084963	0.10587
0.078691	0.069503	0.091476	0.093016	0.10539
0.096222	0.088442	0.091345	0.083103	0.11287
0.08423	0.097995	0.10963	0.11737	0.13996
0.093909	0.10344	0.11009	0.10917	0.1376
0.070685	0.079595	0.078549	0.095025	0.10953
0.078361	0.079421	0.090644	0.10743	0.11431
0.093327	0.095725	0.10887	0.11815	0.13881
0.074217	0.087238	0.09481	0.086202	0.11753
0.072045	0.094689	0.077397	0.10249	0.11475
0.079481	0.074191	0.10208	0.091401	0.11677
0.084597	0.08088	0.10077	0.10494	0.12107
0.061475	0.092971	0.076866	0.080354	0.10321
0.079306	0.087182	0.10113	0.097768	0.11959
0.088527	0.096962	0.10202	0.093458	0.12251
0.057766	0.080328	0.069066	0.092238	0.10132
0.082905	0.093503	0.092466	0.082237	0.12083
0.080059	0.079162	0.089594	0.08682	0.11391
0.066042	0.083353	0.086396	0.084449	0.10423
0.089691	0.11057	0.092174	0.10425	0.12494
0.053232	0.079566	0.07078	0.085675	0.093912
0.07893	0.074409	0.084376	0.090843	0.10895
0.085526	0.10076	0.083519	0.085083	0.11562
0.071124	0.091132	0.090499	0.084566	0.11187
0.049947	0.087513	0.080776	0.087028	0.099254
0.078681	0.065381	0.10598	0.077806	0.1025
0.071109	0.078473	0.088647	0.070276	0.090332
0.057183	0.11219	0.084042	0.096749	0.10679
0.095041	0.098043	0.11259	0.1138	0.13821
0.096932	0.11911	0.093626	0.085002	0.11943
0.057309	0.083845	0.089555	0.097097	0.10908
0.076958	0.10535	0.097138	0.069746	0.10613
0.088029	0.087149	0.097357	0.070475	0.11297
0.090962	0.10464	0.10162	0.096751	0.12849
0.084372	0.10205	0.098451	0.099675	0.12508
0.068326	0.081014	0.074015	0.10761	0.10752
0.097124	0.11831	0.099448	0.098676	0.12844
0.096505	0.098411	0.10163	0.10575	0.12878
0.067271	0.090233	0.070941	0.089236	0.09341
0.075897	0.10517	0.10793	0.10565	0.12835
0.080744	0.092579	0.11057	0.094301	0.12007
0.058544	0.092972	0.080043	0.10279	0.10782
0.069893	0.10436	0.098469	0.083533	0.11622
0.070993	0.08398	0.10917	0.068705	0.1026
0.064666	0.094885	0.093293	0.089082	0.10285
0.053492	0.082554	0.087407	0.091391	0.10356
0.05654	0.089441	0.087409	0.065481	0.091022
0.06453	0.079108	0.10402	0.070767	0.1065
0.036608	0.085607	0.069582	0.072067	0.085249
0.055318	0.089536	0.080752	0.092322	0.10354
0.067678	0.10265	0.086484	0.06925	0.1018
0.08556	0.099991	0.098531	0.077193	0.11885
0.07304	0.10042	0.095602	0.080233	0.11782

## Sheet: f2_accuracy_mental_health
Rest	MID	SST	N-back	Multi-kernel FC
0.067226	0.066504	0.11095	0.082069	0.11291
0.069108	0.043696	0.081248	0.082423	0.098372
0.091281	0.066993	0.080669	0.087402	0.10507
0.049375	0.056963	0.061924	0.051468	0.066324
0.083171	0.062151	0.085417	0.064581	0.1034
0.054597	0.08445	0.064591	0.076156	0.091871
0.10739	0.075113	0.085753	0.080555	0.11891
0.059572	0.060741	0.052256	0.061042	0.08332
0.050566	0.041727	0.1056	0.11888	0.12138
0.063504	0.058845	0.096206	0.1011	0.11151
0.034811	0.053845	0.077908	0.071551	0.083398
0.073902	0.071829	0.096174	0.093139	0.11524
0.03985	0.080379	0.083723	0.098469	0.092894
0.081083	0.064937	0.097782	0.098681	0.12664
0.055965	0.070611	0.084659	0.10996	0.10386
0.06466	0.042993	0.061395	0.094264	0.094379
0.033011	0.041072	0.053567	0.088129	0.073934
0.06419	0.070299	0.091394	0.10557	0.11728
0.03847	0.050723	0.05528	0.10215	0.089482
0.077012	0.06219	0.078902	0.10978	0.1271
0.030301	0.038731	0.051591	0.089331	0.073474
0.059954	0.058378	0.05201	0.078943	0.080713
0.088798	0.06307	0.091504	0.086823	0.11406
0.047551	0.050821	0.04601	0.089798	0.072527
0.093354	0.073962	0.072798	0.098774	0.11969
0.062531	0.05216	0.055293	0.078561	0.082144
0.058672	0.061176	0.06155	0.067437	0.085281
0.028791	0.079989	0.0256	0.064719	0.054325
0.059904	0.07625	0.062687	0.075566	0.09582
0.032354	0.044993	0.034546	0.055828	0.05615
0.046465	0.076656	0.059132	0.095215	0.092118
0.094026	0.082666	0.081247	0.10039	0.12704
0.057582	0.071691	0.070102	0.089791	0.084914
0.074491	0.084107	0.063658	0.091227	0.11179
0.034668	0.063494	0.0397	0.07982	0.068999
0.062007	0.076306	0.065966	0.081383	0.096848
0.048615	0.036492	0.12346	0.079878	0.094505
0.056976	0.0497	0.1121	0.069842	0.1012
0.029454	0.027744	0.098211	0.03238	0.062594
0.058958	0.02425	0.074425	0.03435	0.071035
0.026858	0.05359	0.095316	0.040807	0.077736
0.064014	0.029552	0.10461	0.066268	0.10056
0.080406	0.067445	0.091498	0.090696	0.11802
0.082779	0.078623	0.099308	0.093296	0.11443
0.053757	0.06005	0.1033	0.087666	0.092647
0.063106	0.062224	0.10099	0.075697	0.10581
0.047197	0.067629	0.099607	0.08012	0.094071
0.082287	0.065387	0.11449	0.10689	0.12822
0.067732	0.07383	0.075433	0.095577	0.1109
0.075409	0.073007	0.097115	0.080207	0.10542
0.082372	0.045344	0.0996	0.061118	0.10314
0.051687	0.060548	0.084814	0.078488	0.09177
0.089957	0.068548	0.10285	0.099962	0.13162
0.098717	0.076977	0.078826	0.086566	0.11515
0.053339	0.025629	0.073413	0.041817	0.067967
0.038139	0.083813	0.065183	0.054181	0.074661
0.058559	0.056914	0.10345	0.077101	0.10523
0.063804	0.053426	0.056113	0.062995	0.08626
0.030661	0.043503	0.065446	0.053836	0.07075
0.06719	0.031339	0.08007	0.074385	0.10452
0.067299	0.053548	0.069571	0.075586	0.10072
0.062377	0.061825	0.096984	0.078673	0.10979
0.061789	0.074636	0.062082	0.071509	0.098934
0.08177	0.068748	0.077569	0.089452	0.11743
0.046122	0.037079	0.097539	0.090476	0.093911
0.029656	0.026678	0.096805	0.087173	0.086933
0.049504	0.045185	0.083992	0.091021	0.094231
0.032936	0.036756	0.095251	0.085812	0.089239
0.047322	0.030697	0.096075	0.10131	0.10747
0.058805	0.060641	0.085884	0.13342	0.11189
0.044767	0.02736	0.088745	0.06039	0.08312
0.06993	0.021637	0.077964	0.055729	0.08239
0.026678	0.019848	0.074408	0.053885	0.062649
0.04976	0.027643	0.083678	0.077353	0.093235
0.079924	0.055069	0.085158	0.097379	0.1109
0.041075	-0.00079676	0.049468	0.031842	0.052379
0.014213	0.039564	0.049179	0.03042	0.046961
0.028554	0.018563	0.078453	0.054921	0.076222
0.055998	0.038703	0.063155	0.074979	0.07979
0.026455	0.022302	0.038636	0.049333	0.051959
0.055238	0.014505	0.047078	0.067361	0.078578
0.074721	0.046967	0.060141	0.10419	0.09947
0.033382	0.027816	0.070467	0.054022	0.079123
0.060244	0.059264	0.06855	0.093915	0.093792
0.066557	0.055906	0.073922	0.10387	0.11152
0.067476	0.072877	0.081798	0.09788	0.10715
0.072759	0.069587	0.099566	0.083865	0.11639
0.051212	0.048797	0.066344	0.081408	0.084046
0.072827	0.074754	0.084883	0.10501	0.1246
0.071759	0.075964	0.068376	0.089298	0.10776
0.051452	0.060215	0.079564	0.092393	0.10266
0.039418	0.071582	0.05707	0.08532	0.084315
0.054246	0.067765	0.094546	0.11506	0.11969
0.046538	0.056523	0.061316	0.099402	0.093556
0.031655	0.065124	0.074348	0.097529	0.090679
0.058205	0.071377	0.08757	0.11369	0.12368
0.051245	0.086486	0.083811	0.1165	0.11487
0.059294	0.059648	0.090929	0.10205	0.11566
0.04786	0.06719	0.067467	0.10115	0.094654
0.05442	0.079726	0.080256	0.11591	0.12063
0.078577	0.068923	0.078106	0.090907	0.11106
0.068479	0.042543	0.062076	0.070508	0.090128
0.055071	0.037981	0.074937	0.078741	0.091017
0.086404	0.053931	0.085505	0.081818	0.10544
0.072478	0.041058	0.081932	0.085805	0.10914
0.042745	0.021545	0.064026	0.065726	0.073163
0.084561	0.056133	0.063118	0.076088	0.10289
0.067041	0.065592	0.088342	0.092867	0.11699
0.051163	0.054173	0.044351	0.066884	0.071874
0.079992	0.034162	0.079226	0.063886	0.093726
0.05394	0.060172	0.070076	0.082572	0.1049
0.052453	0.061642	0.031437	0.060011	0.075688
0.047329	0.071227	0.060936	0.068916	0.089465
0.059124	0.034683	0.054228	0.075796	0.08626
0.048747	0.031418	0.062955	0.0783	0.092198
0.030619	0.040941	0.027598	0.054426	0.05799
0.03412	0.034769	0.054809	0.08502	0.088361
0.043249	0.052031	0.05147	0.091131	0.085744
0.056411	0.057826	0.070279	0.10499	0.11173
0.058838	0.063712	0.068534	0.084291	0.10303

## Sheet: f3_accuracy
anxious depressed	withdrawn depressed	somatic complaints	social problems	thought problems	attention problems	rulebreaking behavior	aggressive behavior	vocabulary	attention	working memory	executive function	processing speed	episodic memory	reading	fluid cognition	crystallized cognition	overall cognition	negative urgency	lack of planning	sensation seeking	positive urgency	lack perseverance	behavioral inhibition	reward responsiveness	drive	fun seeking	total psychosis symptoms	psychosis severity	mania severity	short delay recall	long delay recall	fluid intelligence		visuospatial reaction time	visuospatial efficiency
0.07861	0.042671	0.05579	0.12667	0.13061	0.1885	0.075444	0.086764	0.50616	0.22061	0.36025	0.33582	0.15727	0.22612	0.47113	0.39451	0.53853	0.54091	0.071611	0.10062	0.12927	0.13228	0.1017	0.041755	0.062726	0.11012	0.047144	0.19146	0.21368	0.047063	0.31325	0.32037	0.32884	0.31859	0.041462	0.22974
0.10218	0.059349	0.023047	0.091041	0.14195	0.20027	0.058147	0.066279	0.44414	0.18669	0.26996	0.30645	0.11365	0.22745	0.44579	0.33844	0.49626	0.48283	0.047602	0.11118	0.14556	0.097281	0.12584	0.022115	0.049534	0.16219	0.051974	0.17268	0.14606	0.017239	0.27085	0.27354	0.28782	0.27441	0.053168	0.1941
0.10634	0.037898	0.067168	0.10641	0.1391	0.18091	0.051622	0.040188	0.44297	0.20427	0.2557	0.29988	0.18234	0.18212	0.44904	0.35652	0.49892	0.50235	0.056266	0.076289	0.15915	0.12583	0.098395	0.075343	0.12	0.17268	0.069579	0.20186	0.19237	0.027045	0.26115	0.26766	0.26437	0.28916	0.12251	0.23487
0.051703	0.019017	0.024552	0.079786	0.042566	0.13304	0.027136	0.022474	0.48022	0.21285	0.28173	0.30418	0.15048	0.17917	0.4412	0.31118	0.5369	0.46675	0.0051772	0.075307	0.15299	0.099866	0.086811	0.057919	0.028307	0.11223	-0.0067401	0.18307	0.16134	-0.018603	0.26908	0.24007	0.27982	0.25419	0.044796	0.22628
0.12767	0.10577	0.06704	0.10046	0.092587	0.15298	0.063461	0.064541	0.45816	0.15292	0.34961	0.30958	0.1476	0.23612	0.42971	0.37284	0.50453	0.49361	0.05967	0.10615	0.12015	0.14849	0.042799	0.07324	0.10485	0.14534	0.054964	0.17369	0.16543	0.02129	0.24012	0.25348	0.29436	0.28533	0.13775	0.20965
0.057978	0.032929	0.037729	0.084381	0.1021	0.16969	0.094914	0.053527	0.42575	0.19937	0.32775	0.30344	0.18643	0.187	0.44233	0.36091	0.48529	0.49521	0.073939	0.12406	0.18045	0.1146	0.095063	0.071283	0.056672	0.087166	0.073794	0.19201	0.16849	0.013004	0.24365	0.242	0.29714	0.28845	0.12532	0.21599
0.10166	0.050729	0.027351	0.147	0.11434	0.18412	0.1183	0.11019	0.42053	0.21611	0.31421	0.33416	0.14855	0.18976	0.46213	0.36548	0.48727	0.49933	0.048046	0.08476	0.14168	0.07248	0.11846	0.037039	0.074887	0.12823	0.072518	0.19924	0.20646	0.043978	0.23384	0.25326	0.29604	0.28403	0.099548	0.20624
0.067322	0.039754	0.058516	0.098581	0.06188	0.1644	0.022756	0.040862	0.45287	0.14019	0.34039	0.29147	0.18954	0.21739	0.46343	0.37073	0.51888	0.4999	0.097497	0.083565	0.085634	0.11077	0.11529	0.019365	0.046235	0.12098	0.056749	0.17822	0.20081	-0.021255	0.26035	0.29835	0.29569	0.30488	0.079753	0.24968
0.087552	0.05898	0.078191	0.13239	0.15421	0.22267	0.033422	0.057981	0.52281	0.22428	0.30803	0.3117	0.17212	0.23196	0.44931	0.37501	0.5442	0.5154	0.063978	0.13963	0.10314	0.094135	0.17519	-0.011066	0.072524	0.11395	0.037893	0.18963	0.21081	0.10366	0.34225	0.29492	0.36719	0.27171	0.030226	0.19452
0.057468	0.041947	0.05479	0.11844	0.11753	0.18462	0.047808	0.075219	0.50676	0.22507	0.2734	0.32756	0.21361	0.21632	0.4696	0.39354	0.54218	0.53509	0.081563	0.094052	0.12879	0.12679	0.1101	0.035704	0.13606	0.11606	0.095011	0.19411	0.24815	0.080131	0.32242	0.30583	0.34015	0.29786	0.046178	0.25087
0.060765	0.043326	0.034665	0.089895	0.079319	0.12622	0.0039384	0.034106	0.52924	0.18917	0.28714	0.29242	0.14909	0.2164	0.4608	0.32782	0.56446	0.48338	0.057079	0.11099	0.13049	0.10069	0.10845	0.063068	0.064364	0.11001	0.020517	0.19164	0.21376	0.034896	0.29643	0.2759	0.33303	0.26284	0.020473	0.24481
0.097188	0.091488	0.051043	0.13482	0.14333	0.17603	0.064444	0.053419	0.50695	0.20923	0.35414	0.31785	0.15357	0.20579	0.43533	0.38877	0.5228	0.5091	0.12053	0.13526	0.08709	0.16883	0.058029	0.05507	0.057453	0.13687	0.04288	0.16416	0.22001	0.067694	0.2691	0.26548	0.34652	0.28849	0.039388	0.20948
0.05098	0.0057607	0.05553	0.10042	0.079408	0.15436	0.054434	0.0062815	0.49874	0.18725	0.3363	0.29312	0.16799	0.25127	0.41929	0.39144	0.51695	0.52892	0.078878	0.11886	0.16202	0.12347	0.1	0.045054	0.068714	0.082	0.096913	0.21873	0.2312	0.057861	0.2594	0.26881	0.35914	0.29975	0.037113	0.2258
0.071923	0.027142	0.044623	0.13319	0.12946	0.18728	0.088955	0.091168	0.49989	0.22441	0.3643	0.34815	0.16014	0.22737	0.45484	0.39608	0.53492	0.53223	0.057611	0.11074	0.046616	0.076494	0.11532	0.021256	0.070458	0.11144	0.072953	0.25369	0.27033	0.085627	0.31443	0.27816	0.36411	0.26727	0.0267	0.20703
0.077527	0.069232	0.031926	0.09724	0.076374	0.17536	0.04037	0.068726	0.51671	0.16613	0.31477	0.29903	0.1776	0.24522	0.46305	0.4021	0.54825	0.52351	0.13244	0.11326	0.082746	0.11285	0.07646	0.032741	0.06971	0.088775	0.074301	0.17384	0.25361	0.072105	0.28381	0.3173	0.34449	0.3234	0.050643	0.25821
0.093063	0.037143	0.065335	0.0923	0.12389	0.21399	0.0021744	0.018195	0.42924	0.22954	0.21463	0.30303	0.17608	0.19132	0.4271	0.34817	0.48108	0.47272	0.044053	0.081933	0.098709	0.098254	0.13283	0.051636	0.077766	0.11991	0.058158	0.18665	0.16659	0.033506	0.2401	0.25093	0.31124	0.24518	0.13084	0.18939
0.061672	0.025384	0.072794	0.095757	0.083239	0.16806	-0.0074798	0.032555	0.49421	0.22122	0.23297	0.25518	0.15567	0.18416	0.4255	0.28418	0.5274	0.43831	0.0097401	0.10614	0.14147	0.064835	0.1399	0.024913	0.0043344	0.076742	0.0071131	0.1475	0.11158	0.019822	0.26053	0.23924	0.32616	0.2203	0.079932	0.1812
0.12525	0.11496	0.057857	0.13448	0.14679	0.1839	0.039676	0.081983	0.49535	0.22046	0.27802	0.28971	0.19044	0.27994	0.40525	0.3906	0.50544	0.48794	0.080294	0.14217	0.10884	0.14862	0.13245	0.048138	0.03879	0.13035	0.080656	0.1525	0.16175	0.088651	0.24561	0.26071	0.33704	0.25285	0.16833	0.17054
0.050618	0.036793	0.081527	0.10856	0.091014	0.21251	0.045566	0.039592	0.443	0.20059	0.29509	0.25101	0.18236	0.1975	0.4263	0.3627	0.4918	0.49249	0.084127	0.12814	0.1147	0.1004	0.162	0.044328	0.03356	0.095048	0.050347	0.14391	0.11483	0.056182	0.24333	0.24446	0.33401	0.26007	0.1139	0.16944
0.098601	0.094203	0.0074782	0.13774	0.17567	0.22704	0.097002	0.11638	0.44819	0.23399	0.29343	0.29747	0.16103	0.21429	0.42727	0.33532	0.49093	0.47139	0.015088	0.1239	0.1115	0.063738	0.16285	0.015932	0.051237	0.13729	0.071432	0.1806	0.18361	0.074923	0.24486	0.22972	0.34307	0.22597	0.11374	0.16156
0.040896	0.030192	0.035059	0.085564	0.044238	0.1566	0.016568	0.025127	0.4902	0.16049	0.32733	0.26713	0.18591	0.22215	0.43476	0.35896	0.52526	0.48991	0.087719	0.10955	0.096155	0.1182	0.14448	0.01144	-0.011456	0.10359	0.02751	0.18079	0.18755	0.0012497	0.25138	0.28531	0.31979	0.24309	0.063659	0.17806
0.085041	0.011649	0.069127	0.097347	0.065122	0.1441	0.0035926	0.021864	0.47728	0.20839	0.21272	0.28298	0.20676	0.18876	0.42441	0.3125	0.50868	0.45469	0.042433	0.075266	0.1103	0.10937	0.10898	0.093985	0.080864	0.10817	-0.019705	0.19402	0.19741	-0.006331	0.28183	0.25862	0.32337	0.24551	0.10159	0.2389
0.090373	0.10363	0.044021	0.11309	0.12916	0.196	0.039178	0.01542	0.48713	0.19622	0.28701	0.32751	0.20581	0.2341	0.42269	0.37796	0.51488	0.50705	0.037586	0.081304	0.10216	0.14907	0.048746	0.08507	0.10553	0.16038	0.08903	0.21395	0.22174	0.081861	0.27099	0.25999	0.3327	0.25129	0.14344	0.21464
0.054493	-0.011766	0.049899	0.082813	0.068509	0.15262	0.049261	0.019644	0.44898	0.21113	0.26386	0.29014	0.21585	0.1879	0.423	0.37183	0.48654	0.49778	0.080514	0.091504	0.13784	0.1383	0.087978	0.076615	0.10591	0.080597	0.039444	0.16234	0.1495	0.017669	0.26429	0.25013	0.29452	0.25867	0.068799	0.20788
0.085915	0.041458	0.027651	0.12324	0.13383	0.17681	0.10252	0.079337	0.42985	0.24369	0.25309	0.34069	0.20036	0.20698	0.43851	0.36675	0.48947	0.49429	0.040309	0.080505	0.11097	0.092748	0.10189	0.039279	0.12367	0.12477	0.090371	0.24787	0.24174	0.048287	0.22617	0.20528	0.31825	0.2499	0.1333	0.20905
0.035068	0.023625	0.036771	0.085029	0.044455	0.18432	0.019735	0.025863	0.47628	0.17192	0.27779	0.28982	0.24914	0.22296	0.44874	0.36948	0.52284	0.49554	0.092918	0.088562	0.10034	0.13689	0.092711	0.07242	0.094728	0.10767	0.07415	0.20917	0.21655	0.016012	0.24553	0.28664	0.32148	0.27202	0.12422	0.23094
0.085782	0.092845	0.06021	0.098623	0.03297	0.12111	0.042537	0.022043	0.49854	0.21392	0.29981	0.24783	0.10737	0.22054	0.39071	0.33802	0.5064	0.45224	0.035765	0.079769	0.070118	0.14361	0.06098	0.055004	0.028453	0.073755	-0.0099463	0.17625	0.18347	0.019059	0.25544	0.23375	0.32362	0.23074	0.096354	0.19861
0.015484	-0.0062303	0.046818	0.072491	0.01782	0.12357	0.033934	0.013609	0.45251	0.1876	0.26547	0.25919	0.15415	0.1509	0.40683	0.30839	0.49524	0.44543	0.053316	0.1188	0.14051	0.096416	0.10278	0.07965	0.03666	0.062731	0.012256	0.14878	0.13278	-0.0036079	0.26549	0.24155	0.31006	0.25492	0.050306	0.22171
0.075269	0.021334	0.066102	0.11292	0.063548	0.13308	0.095824	0.082677	0.47221	0.19931	0.28854	0.28611	0.13184	0.17361	0.42659	0.30423	0.51889	0.44836	0.01623	0.10659	0.12446	0.036853	0.11814	0.061095	0.010801	0.076696	0.027519	0.19656	0.18221	0.020995	0.25877	0.20069	0.30923	0.23363	0.072439	0.21637
0.0038093	0.021688	0.053349	0.056076	0.0082035	0.12615	-0.028799	0.019304	0.49347	0.16523	0.28776	0.2767	0.16566	0.22279	0.41715	0.33676	0.53138	0.46973	0.051331	0.084313	0.1049	0.088354	0.098899	0.047923	-0.036413	0.066328	-0.00040926	0.18737	0.18218	-0.016108	0.26896	0.28484	0.31797	0.25684	0.10293	0.25723
0.090548	0.053889	0.081005	0.10201	0.069456	0.13479	0.058135	0.020221	0.45322	0.17375	0.3655	0.2838	0.16032	0.21239	0.38802	0.39387	0.47722	0.49869	0.090379	0.14835	0.095256	0.13352	0.033796	0.091285	0.030377	0.086847	-0.01184	0.17638	0.18037	0.043651	0.21483	0.23505	0.36545	0.27301	0.089892	0.18237
0.10486	0.081685	0.064719	0.14071	0.10898	0.18963	0.11563	0.079621	0.46666	0.23299	0.36989	0.32095	0.14536	0.21481	0.42866	0.40305	0.5022	0.50572	0.062026	0.11127	0.094413	0.12125	0.078374	0.067198	0.040406	0.13048	0.075641	0.20079	0.21204	0.094991	0.23489	0.23944	0.35991	0.24876	0.12999	0.17889
0.076269	0.0665	0.07431	0.10003	0.072834	0.16815	0.016946	0.030035	0.48892	0.164	0.36813	0.31487	0.18972	0.2751	0.43809	0.41374	0.51944	0.49923	0.084826	0.10028	0.064368	0.15439	0.048712	0.018709	0.012473	0.13534	0.034416	0.14788	0.14537	0.03338	0.21125	0.25044	0.33794	0.27949	0.099779	0.20892
0.070679	0.0015333	0.080876	0.12365	0.10224	0.2094	0.11908	0.08768	0.42522	0.21493	0.34479	0.30306	0.1333	0.19986	0.41035	0.37408	0.47566	0.50082	0.072709	0.14279	0.14153	0.090333	0.10126	0.061007	0.047688	0.074458	0.071247	0.18889	0.18502	0.056025	0.21381	0.21058	0.34741	0.25861	0.090359	0.20092
0.023347	0.020247	0.044349	0.086761	-0.0011763	0.1612	0.043729	0.018734	0.46212	0.13178	0.33419	0.25099	0.20135	0.21039	0.44533	0.37688	0.51318	0.50584	0.14195	0.13181	0.093454	0.11894	0.10511	0.05766	0.051009	0.062766	0.04072	0.17747	0.18322	-0.0033773	0.25845	0.28502	0.34476	0.29691	0.12017	0.22506
0.079029	0.04976	0.040521	0.13613	0.081121	0.17742	0.044862	0.072995	0.45291	0.17882	0.29848	0.3137	0.15278	0.23273	0.44662	0.3768	0.50582	0.49139	0.06327	0.070545	0.092273	0.049113	0.12199	0.0062361	0.077374	0.089942	0.082641	0.17379	0.19044	0.015167	0.2476	0.26954	0.35175	0.28904	0.1065	0.23089
0.056085	0.04086	-0.0044701	0.13318	0.049388	0.18665	0.072551	-0.0011529	0.51258	0.21043	0.29247	0.33326	0.15578	0.2371	0.42951	0.40494	0.54777	0.54232	0.08109	0.092181	0.10498	0.13829	0.10188	0.052977	0.088559	0.1846	-0.006674	0.2227	0.23326	0.042153	0.34493	0.33433	0.41532	0.33597	0.059387	0.24488
0.011787	0.023423	0.072994	0.12481	0.051036	0.18369	0.041151	0.069117	0.55105	0.29131	0.26281	0.32597	0.15412	0.19082	0.43839	0.42301	0.56744	0.56396	0.1377	0.099993	0.11515	0.17606	0.12249	0.082385	0.11754	0.17389	0.034418	0.24452	0.24119	0.040281	0.29637	0.30953	0.35755	0.3514	0.090892	0.28447
0.038095	0.023138	0.021629	0.046625	0.043762	0.12045	0.01192	-0.003571	0.53889	0.22137	0.2649	0.3342	0.12444	0.24029	0.45434	0.35076	0.57116	0.50106	0.072018	0.11388	0.10604	0.14764	0.070202	0.13408	0.1035	0.13601	0.011249	0.20001	0.19729	-0.015939	0.28019	0.29194	0.37566	0.26597	0.047296	0.23671
0.029936	0.066065	0.028124	0.11049	0.06621	0.13985	0.069044	0.021708	0.50588	0.22214	0.34905	0.32241	0.12532	0.21322	0.4429	0.40291	0.55624	0.54337	0.13612	0.13678	0.10257	0.21076	0.046028	0.083281	0.12361	0.1666	0.031856	0.14184	0.15641	-0.050878	0.27239	0.30244	0.36379	0.29506	0.099165	0.21083
0.010834	0.040151	0.021442	0.059681	0.051759	0.13106	0.04203	0.020746	0.5214	0.20102	0.31178	0.34342	0.18312	0.26103	0.44208	0.40539	0.5466	0.55261	0.048352	0.11145	0.15484	0.18955	0.085551	0.082103	0.049335	0.1368	0.092181	0.22638	0.22486	0.019042	0.25301	0.28892	0.40475	0.31275	0.086393	0.26916
0.041985	0.029095	0.061113	0.11298	0.0499	0.17341	0.039352	0.0076467	0.51621	0.2528	0.3527	0.34239	0.135	0.21154	0.45116	0.40111	0.54774	0.55279	0.11002	0.098487	0.091752	0.14633	0.081876	0.06607	0.080333	0.14159	0.05595	0.27448	0.2594	0.044748	0.28823	0.31046	0.39725	0.31069	0.036862	0.22676
0.067942	0.0801	0.0756	0.13373	0.081465	0.19117	0.06686	0.07047	0.54326	0.14168	0.33135	0.29867	0.14762	0.27332	0.44901	0.40988	0.57113	0.55386	0.14841	0.13284	0.045116	0.15307	0.08604	0.06906	0.12531	0.13794	0.066151	0.20832	0.24389	0.072487	0.30044	0.32877	0.37991	0.40579	0.082499	0.30991
0.10407	0.029464	0.037429	0.10277	0.13945	0.22871	0.064358	0.067257	0.44744	0.21183	0.2107	0.32084	0.18192	0.15233	0.40116	0.3678	0.48369	0.48832	0.12435	0.07088	0.13036	0.13502	0.091525	0.063713	0.093318	0.16427	0.044148	0.22833	0.19808	0.051573	0.25218	0.26738	0.30496	0.33399	0.13024	0.28771
0.1033	0.057784	-0.0015832	0.11418	0.096697	0.19796	0.068953	0.048695	0.48363	0.18227	0.22623	0.31876	0.11537	0.20762	0.4236	0.30782	0.52919	0.4565	0.02988	0.092436	0.1515	0.098328	0.064911	0.050862	0.058595	0.17114	0.031271	0.15357	0.12472	0.051824	0.29496	0.26329	0.36373	0.28199	0.088934	0.27689
0.1107	0.10579	0.038526	0.13412	0.10562	0.15623	0.11493	0.090159	0.48146	0.17822	0.276	0.3262	0.14888	0.26373	0.40398	0.39825	0.51833	0.50981	0.10929	0.11721	0.13442	0.15657	0.085538	0.07317	0.11949	0.21251	0.085704	0.14299	0.138	0.025212	0.28669	0.31065	0.35411	0.30945	0.15537	0.25046
0.049435	0.08775	-0.02436	0.071384	0.11613	0.18833	0.096913	0.075732	0.44669	0.13848	0.2913	0.31646	0.17361	0.18555	0.44583	0.3701	0.50316	0.50286	0.088746	0.089165	0.12348	0.15976	0.10052	0.06103	0.06415	0.17162	0.053099	0.16126	0.13147	0.077827	0.25319	0.28285	0.36782	0.32025	0.11854	0.26306
0.13741	0.12103	0.0093333	0.1212	0.12103	0.2325	0.12042	0.071239	0.44174	0.18685	0.2597	0.31374	0.13874	0.18695	0.42042	0.32704	0.4801	0.4763	0.084354	0.10429	0.15164	0.12897	0.085806	0.044209	0.085384	0.20522	0.0712	0.20108	0.17879	0.091565	0.23413	0.24829	0.34295	0.2825	0.079302	0.25513
0.074693	0.034965	0.023597	0.1376	0.11531	0.21227	0.12597	0.060593	0.48178	0.056136	0.31656	0.2665	0.15118	0.23355	0.41169	0.36094	0.52058	0.50023	0.12331	0.095608	0.067107	0.14759	0.13142	0.004428	0.075955	0.15968	0.03659	0.17582	0.20439	0.049358	0.29488	0.30748	0.32987	0.34955	0.081128	0.29846
0.10285	0.031592	0.087176	0.094602	0.10585	0.18064	0.003842	0.067195	0.4985	0.21435	0.20519	0.30734	0.19869	0.16191	0.41053	0.33775	0.52585	0.47211	0.11781	0.096338	0.15733	0.1204	0.12056	0.12231	0.11687	0.14778	0.042218	0.22126	0.20493	0.053873	0.28764	0.26749	0.34142	0.31649	0.11807	0.29098
0.050997	0.10864	0.09651	0.090353	0.11543	0.18191	0.040508	0.027495	0.5177	0.20546	0.29881	0.35136	0.18919	0.20071	0.4075	0.40456	0.54136	0.53102	0.10041	0.095021	0.14863	0.16326	0.080494	0.094632	0.15476	0.20262	0.089303	0.19891	0.18498	0.034394	0.2798	0.27939	0.31635	0.29206	0.15333	0.24333
0.068241	0.048535	0.030817	0.04482	0.1104	0.16771	0.030725	0.08259	0.49693	0.22329	0.26133	0.32604	0.22252	0.15773	0.43952	0.38693	0.51938	0.52184	0.1298	0.094744	0.14849	0.1819	0.099482	0.08234	0.098796	0.12842	0.011508	0.18487	0.16249	0.074946	0.24314	0.25189	0.31666	0.33044	0.11786	0.27059
0.098085	0.081555	0.051609	0.1024	0.13031	0.19629	0.073247	0.078987	0.47384	0.27696	0.25563	0.31907	0.20298	0.14921	0.41418	0.37361	0.49971	0.50798	0.1638	0.077525	0.1836	0.1549	0.10118	0.04433	0.13527	0.16038	0.078525	0.28107	0.25585	0.088544	0.19622	0.20282	0.31145	0.33514	0.11484	0.26701
0.065702	0.028634	0.13598	0.10727	0.098969	0.20441	0.057491	0.087743	0.50993	0.14604	0.29437	0.27575	0.22732	0.20604	0.41607	0.37832	0.53417	0.5126	0.18313	0.11535	0.085133	0.18208	0.15159	0.073077	0.14138	0.15767	0.087037	0.18956	0.18416	0.10264	0.2639	0.27294	0.31773	0.349	0.1244	0.31349
0.065797	0.0922	0.038008	0.091057	0.031288	0.11329	0.043293	0.024766	0.49762	0.2192	0.30213	0.30462	0.14353	0.22256	0.39266	0.35038	0.52136	0.46415	0.075416	0.08449	0.10821	0.15965	0.059066	0.063062	0.12598	0.10587	0.04266	0.13989	0.13781	-0.031556	0.27912	0.26785	0.33688	0.2465	0.12619	0.21151
0.058149	0.056836	-0.039932	0.043105	0.1013	0.18196	0.032516	0.048144	0.47759	0.17438	0.23439	0.34095	0.19383	0.16701	0.43756	0.31887	0.52178	0.4574	0.052039	0.13057	0.12522	0.1436	0.087411	0.09903	0.08623	0.10536	0.027982	0.15486	0.12096	0.060414	0.25511	0.25164	0.35252	0.27005	0.10442	0.28191
0.12556	0.051796	0.050685	0.10421	0.096484	0.15119	0.058807	0.053273	0.49511	0.23349	0.27313	0.30507	0.13002	0.17138	0.43075	0.30454	0.536	0.463	0.084505	0.11823	0.15566	0.072869	0.10166	0.080824	0.0611	0.12329	0.081545	0.20343	0.17723	0.081441	0.23679	0.20926	0.35243	0.26675	0.051568	0.25158
0.039863	0.045919	0.10523	0.090441	0.085659	0.15569	0.0014669	0.047521	0.52699	0.12382	0.28112	0.29017	0.17988	0.23667	0.40403	0.35005	0.55199	0.49356	0.086568	0.10803	0.080362	0.10292	0.13462	0.049957	0.065231	0.11357	0.042476	0.15498	0.15847	0.061096	0.29847	0.30467	0.34717	0.33777	0.1271	0.33334
0.078687	0.11613	0.01749	0.044565	0.055596	0.10679	0.03278	0.04139	0.46768	0.15479	0.34864	0.32619	0.18119	0.19044	0.42989	0.39244	0.51387	0.51414	0.08742	0.14914	0.10927	0.15722	0.026401	0.10255	0.093355	0.16412	0.018813	0.15064	0.13722	-0.0049947	0.22481	0.26089	0.37291	0.30732	0.089323	0.22283
0.097974	0.10263	0.087674	0.11083	0.083446	0.17263	0.079036	0.028051	0.47548	0.22535	0.38966	0.34028	0.13813	0.20176	0.44031	0.38632	0.52878	0.52283	0.11137	0.12852	0.1425	0.16688	0.067622	0.080596	0.12941	0.17237	0.094516	0.17859	0.16901	0.036987	0.25549	0.27555	0.36321	0.27044	0.11146	0.20668
0.097025	0.057341	0.14202	0.12147	0.10781	0.1684	0.066945	0.052233	0.50141	0.12913	0.38047	0.30818	0.18691	0.24899	0.42926	0.40915	0.54211	0.52304	0.13783	0.12699	0.038763	0.18154	0.090542	0.034349	0.1361	0.19442	0.060089	0.11624	0.13615	0.040565	0.24707	0.27415	0.34447	0.34767	0.090464	0.27576
0.11278	0.083012	0.01678	0.069162	0.1078	0.20078	0.054993	0.076635	0.45538	0.19591	0.32911	0.33536	0.1544	0.17455	0.45788	0.35969	0.50252	0.50804	0.089406	0.13565	0.17315	0.18041	0.070263	0.064532	0.077826	0.11913	0.073965	0.19764	0.16991	0.11409	0.21043	0.22964	0.36688	0.28636	0.066649	0.25261
0.068986	0.095481	0.056039	0.089298	0.068853	0.17212	0.07434	0.067478	0.49553	0.068691	0.32367	0.27247	0.23834	0.21023	0.46264	0.37392	0.5429	0.52344	0.14419	0.14464	0.063791	0.18453	0.13603	0.048775	0.11087	0.12233	0.054973	0.14471	0.17769	0.071019	0.27422	0.2868	0.35942	0.38589	0.1232	0.29639
0.12311	0.092451	0.11397	0.13519	0.12754	0.20713	0.041545	0.052984	0.47192	0.11407	0.28989	0.2846	0.15357	0.20712	0.42931	0.35275	0.51534	0.49862	0.13924	0.075899	0.078689	0.11643	0.15369	-0.00047206	0.16525	0.126	0.11513	0.15805	0.14965	0.08744	0.25083	0.26746	0.35034	0.35562	0.072136	0.30342
0.019894	0.013572	0.053951	0.11761	0.056203	0.19725	0.024666	0.029806	0.53167	0.27785	0.23866	0.34917	0.20572	0.16789	0.42935	0.41878	0.56346	0.53778	0.10303	0.080041	0.11942	0.14054	0.15104	0.078508	0.13707	0.15599	0.073525	0.24943	0.198	0.064292	0.29947	0.2867	0.38865	0.30804	0.079037	0.26192
0.10252	0.046953	0.056834	0.11578	0.086641	0.14189	0.014551	-0.0071369	0.54394	0.20954	0.25725	0.30795	0.17735	0.2521	0.42677	0.35364	0.57113	0.49286	0.042291	0.12006	0.13944	0.093105	0.13728	0.10413	0.12082	0.18974	0.073432	0.17932	0.17933	0.035896	0.32216	0.27209	0.42424	0.2802	0.09466	0.24565
0.050261	0.062927	0.0055052	0.16286	0.12082	0.17314	0.092199	0.022665	0.52743	0.263	0.28499	0.3325	0.20836	0.2595	0.41869	0.43385	0.55482	0.53881	0.1405	0.1364	0.11795	0.18976	0.14631	0.10883	0.094382	0.21965	0.091459	0.13281	0.17351	0.036128	0.33423	0.30962	0.41967	0.27622	0.12049	0.20338
0.062924	0.024925	0.045014	0.076209	0.0822	0.16753	0.038614	-0.015835	0.51854	0.19754	0.28925	0.31204	0.22544	0.27287	0.43657	0.42229	0.55156	0.54868	0.032776	0.080583	0.12542	0.14977	0.14325	0.082153	0.11092	0.13799	0.088852	0.20717	0.20396	0.083344	0.29265	0.26249	0.43772	0.31245	0.073273	0.23561
0.073847	0.04978	0.047876	0.095512	0.090097	0.18547	0.052621	-0.001153	0.52349	0.25011	0.30485	0.32326	0.19627	0.22112	0.42344	0.38312	0.54924	0.52506	0.057915	0.12099	0.075152	0.093482	0.12321	0.091661	0.10625	0.20199	0.076027	0.24623	0.2437	0.089362	0.3167	0.26054	0.41985	0.26398	0.04602	0.21244
0.028328	0.053989	0.034697	0.11041	0.089298	0.19995	0.11412	0.021667	0.55271	0.16109	0.3266	0.29132	0.17512	0.27584	0.42132	0.41404	0.56733	0.54089	0.11471	0.1344	0.08403	0.14191	0.11519	0.063485	0.13972	0.15438	0.066979	0.21183	0.24538	0.11347	0.33508	0.29983	0.38784	0.33089	0.084798	0.26086
0.049203	0.032003	0.072897	0.069573	0.041443	0.13347	-0.018163	0.053032	0.55503	0.2609	0.21005	0.31869	0.19212	0.22587	0.42716	0.37187	0.56683	0.5054	0.14525	0.093847	0.16846	0.1424	0.155	0.14816	0.15652	0.15268	0.096541	0.22903	0.23183	0.012518	0.28718	0.30924	0.38864	0.30141	0.096516	0.27217
-0.040895	0.071168	-0.0088631	0.12508	0.08131	0.18224	0.04968	0.0022524	0.55804	0.28454	0.29439	0.35168	0.18299	0.2236	0.43632	0.43217	0.58633	0.56511	0.1494	0.10656	0.15581	0.19229	0.11572	0.088734	0.11589	0.20228	0.10979	0.19981	0.22351	0.013465	0.30633	0.29671	0.37506	0.27449	0.10261	0.21151
-0.0057398	-0.016044	0.015259	0.048095	0.028645	0.13304	-0.0059368	0.030051	0.56956	0.25507	0.26251	0.32963	0.20765	0.27398	0.44595	0.43214	0.57556	0.56856	0.084057	0.081014	0.16976	0.1934	0.12016	0.052352	0.11843	0.097366	0.067108	0.21606	0.21214	0.026891	0.26201	0.27256	0.37914	0.30227	0.055842	0.24377
-0.0093683	0.022088	0.021716	0.075153	0.039262	0.16983	0.016857	0.040772	0.55355	0.32667	0.28102	0.34782	0.18664	0.21686	0.42799	0.41893	0.57459	0.55879	0.13603	0.093694	0.12192	0.1582	0.10424	0.047143	0.12369	0.1401	0.10284	0.31007	0.27802	0.044227	0.26021	0.24712	0.37629	0.2881	0.043611	0.23571
-0.0048862	0.061679	0.048686	0.098561	0.056798	0.19453	0.067165	0.096655	0.57372	0.21252	0.26938	0.30263	0.19855	0.26109	0.42612	0.41798	0.58686	0.55399	0.16164	0.13642	0.1153	0.19499	0.1132	0.094374	0.17442	0.1356	0.1221	0.21908	0.25594	0.11735	0.27422	0.29451	0.36956	0.34081	0.09936	0.31253
0.022317	0.060785	0.0026546	0.081356	0.048831	0.071472	0.04602	-0.0075673	0.51249	0.21751	0.3135	0.29207	0.12991	0.25583	0.4102	0.37358	0.53033	0.48732	0.12997	0.12083	0.11378	0.18029	0.10244	0.11165	0.10297	0.13464	0.060182	0.1446	0.16153	-0.058138	0.25928	0.27002	0.36681	0.24476	0.11021	0.19389
0.055036	0.0092403	-0.013434	0.020285	0.033596	0.085074	-0.017975	-0.018761	0.51666	0.18785	0.23953	0.31142	0.15903	0.26433	0.43292	0.34905	0.53825	0.49027	0.046528	0.12284	0.15765	0.14457	0.09695	0.14185	0.11912	0.097834	0.10446	0.18525	0.17224	0.0022369	0.24308	0.26821	0.37477	0.28058	0.067174	0.25014
0.081853	0.0054003	0.080202	0.043692	0.043454	0.079254	0.020706	0.015704	0.54511	0.23904	0.31042	0.30802	0.11857	0.23298	0.44401	0.342	0.57104	0.49847	0.086957	0.14467	0.1242	0.083964	0.11668	0.14542	0.085903	0.14295	0.11957	0.23562	0.20765	0.018381	0.26551	0.25161	0.38236	0.24295	0.043975	0.20923
0.036695	0.077076	0.062031	0.03058	0.059147	0.10834	0.022461	0.031371	0.5687	0.1771	0.27557	0.29232	0.15034	0.32944	0.42056	0.37667	0.57311	0.51926	0.1267	0.13441	0.11751	0.11326	0.097814	0.13556	0.11983	0.1421	0.10222	0.17799	0.2006	0.067713	0.27348	0.31715	0.36734	0.31726	0.12737	0.30304
0.033361	0.024566	-0.029353	0.065343	0.052136	0.091668	0.031607	-0.014638	0.50162	0.20608	0.32704	0.32411	0.15806	0.2404	0.42396	0.42703	0.53094	0.55108	0.099529	0.13831	0.12477	0.19169	0.051197	0.098595	0.059634	0.15432	0.0081931	0.18435	0.16625	-0.037323	0.2065	0.25218	0.42055	0.27569	0.037183	0.17427
0.014244	0.024961	0.043561	0.10378	0.070003	0.14142	0.064	-0.018036	0.5118	0.29437	0.3951	0.35011	0.13079	0.21475	0.44389	0.42401	0.55753	0.55252	0.15014	0.14091	0.087219	0.18223	0.077325	0.098054	0.054356	0.18632	0.097535	0.19394	0.2127	0.0082217	0.27742	0.28083	0.40482	0.23764	0.069547	0.15885
0.022598	0.073718	0.051299	0.11021	0.10603	0.15719	0.10224	0.031288	0.53352	0.2015	0.34426	0.32827	0.15384	0.28732	0.44008	0.43441	0.55873	0.54857	0.16342	0.15791	0.074545	0.21832	0.054741	0.069611	0.087078	0.18738	0.085761	0.17982	0.19779	0.058213	0.2497	0.26275	0.3841	0.32189	0.10257	0.2405
0.068938	-0.019793	0.050019	0.044387	0.043666	0.14485	0.018781	0.0029871	0.52368	0.22061	0.32978	0.3278	0.14002	0.27729	0.43214	0.40429	0.54557	0.55049	0.045847	0.14036	0.12121	0.17382	0.072765	0.078999	0.074432	0.095265	0.10785	0.23279	0.2154	0.061062	0.23334	0.24166	0.41915	0.27708	0.029735	0.2286
0.066822	0.079256	0.012446	0.06774	0.046133	0.13573	0.070057	0.034419	0.54577	0.13125	0.30965	0.2735	0.19152	0.33397	0.44964	0.41135	0.56783	0.55958	0.11061	0.1445	0.095658	0.19729	0.087398	0.087118	0.14747	0.11223	0.10375	0.1977	0.22257	0.093801	0.25923	0.27736	0.40543	0.37819	0.10466	0.29576
0.079683	0.068901	0.088885	0.093821	0.086774	0.16463	0.04015	0.027993	0.538	0.19175	0.32309	0.31185	0.13178	0.28872	0.4296	0.39823	0.55703	0.53969	0.10976	0.10902	0.06915	0.13438	0.083388	0.063714	0.17199	0.13362	0.14888	0.23692	0.2324	0.099933	0.29703	0.2921	0.38946	0.34684	0.06554	0.26259
0.14047	0.021045	0.11198	0.12201	0.079136	0.21023	0.0082438	0.063577	0.47041	0.23509	0.17272	0.30826	0.22399	0.17038	0.38312	0.33352	0.50433	0.44686	0.078227	0.079772	0.12964	0.11486	0.12987	0.10655	0.090672	0.12826	0.079809	0.19134	0.16517	0.060583	0.26058	0.2699	0.38163	0.29378	0.16751	0.27004
0.059527	0.076787	0.043044	0.15092	0.11485	0.22675	0.057514	0.058931	0.51246	0.23708	0.24701	0.3646	0.25034	0.22566	0.39045	0.43261	0.53437	0.52474	0.075432	0.077781	0.13895	0.17507	0.14622	0.11137	0.093133	0.16768	0.1374	0.20378	0.19968	0.082447	0.29242	0.30514	0.3739	0.2631	0.18709	0.21742
0.064654	-0.00053658	0.049621	0.072483	0.11433	0.18761	0.02577	0.063026	0.47516	0.21529	0.23405	0.32186	0.20582	0.16731	0.4294	0.39706	0.51125	0.50848	0.10099	0.057642	0.096472	0.17669	0.11428	0.084879	0.08608	0.10232	0.024492	0.14809	0.11635	0.080399	0.22314	0.24931	0.34829	0.3115	0.11548	0.24191
0.1054	0.078156	0.015513	0.10492	0.10854	0.22536	0.091312	0.071399	0.4613	0.28182	0.2255	0.34123	0.21182	0.16397	0.38582	0.35581	0.49396	0.47836	0.09433	0.074602	0.13972	0.15526	0.097743	0.066585	0.10791	0.14231	0.10127	0.25417	0.22962	0.077684	0.17651	0.17787	0.34355	0.28723	0.13721	0.24247
0.03202	-0.010464	0.060984	0.1098	0.079283	0.22785	0.10031	0.064298	0.50883	0.15706	0.29375	0.29124	0.23084	0.19072	0.38899	0.37895	0.52779	0.49607	0.13576	0.078546	0.10639	0.19553	0.14261	0.078057	0.10022	0.12601	0.075918	0.21544	0.20463	0.09404	0.24933	0.24904	0.33949	0.31635	0.1245	0.27392
0.11439	0.092467	0.062105	0.15209	0.075182	0.15626	0.093643	0.072584	0.51035	0.24727	0.23893	0.29403	0.19399	0.25844	0.3752	0.36782	0.51707	0.46818	0.059011	0.10165	0.14242	0.15228	0.16008	0.069859	0.055353	0.13788	0.12678	0.11592	0.12688	0.066485	0.29514	0.30285	0.40332	0.24466	0.19624	0.20931
0.1145	0.035943	0.057318	0.088234	0.092137	0.19412	0.042927	0.046369	0.47087	0.17646	0.22891	0.28736	0.19896	0.15971	0.42279	0.32577	0.51524	0.45679	0.037451	0.09862	0.12184	0.1098	0.12686	0.084115	0.10053	0.139	0.074366	0.091124	0.048735	0.11384	0.27984	0.27498	0.39063	0.29011	0.074945	0.25755
0.17261	0.065933	0.078608	0.12587	0.11487	0.18193	0.10363	0.086272	0.49733	0.20814	0.23803	0.27747	0.13314	0.17044	0.40316	0.28255	0.52459	0.43335	0.02067	0.12737	0.16974	0.072127	0.12908	0.092004	0.01306	0.16154	0.13442	0.14589	0.12654	0.11277	0.2482	0.2008	0.38635	0.24434	0.11727	0.23109
0.045636	0.010131	0.08417	0.10602	0.088717	0.16971	0.061282	0.047063	0.53333	0.12346	0.29485	0.26649	0.16312	0.24773	0.37898	0.3322	0.5417	0.47487	0.05773	0.097756	0.13894	0.11812	0.14558	0.042475	0.026148	0.13962	0.04498	0.15661	0.16105	0.096099	0.29757	0.27851	0.3617	0.28745	0.16287	0.27564
0.1048	0.076055	0.0371	0.11056	0.097399	0.14708	0.052075	0.069825	0.48516	0.17162	0.29987	0.30484	0.20443	0.25511	0.41743	0.42742	0.51963	0.52847	0.11512	0.097576	0.0941	0.15949	0.11556	0.10311	0.060068	0.1901	0.023852	0.105	0.11669	0.079985	0.24089	0.29389	0.42174	0.29525	0.11112	0.18622
0.11151	0.099611	0.035227	0.14048	0.12737	0.19859	0.12849	0.079055	0.49799	0.2521	0.29918	0.33998	0.18512	0.25365	0.40937	0.39996	0.52479	0.51482	0.093661	0.13742	0.14672	0.17551	0.15068	0.10426	0.059654	0.21867	0.1548	0.15405	0.17199	0.11165	0.27127	0.28093	0.41772	0.2474	0.15921	0.17998
0.076647	0.018521	0.08162	0.15333	0.12174	0.18366	0.14026	0.069348	0.52959	0.15885	0.31601	0.31402	0.20781	0.28629	0.40529	0.4233	0.53945	0.5273	0.12245	0.12205	0.086304	0.21239	0.15734	0.038843	0.052068	0.21654	0.062382	0.14224	0.16224	0.11132	0.25691	0.2853	0.37307	0.28961	0.10319	0.23502
0.14202	0.057845	0.042389	0.061237	0.1338	0.24701	0.080922	0.083066	0.46052	0.18272	0.28127	0.29528	0.15139	0.18762	0.44253	0.36374	0.50817	0.50087	0.067348	0.11902	0.12415	0.16787	0.11427	0.085512	0.075857	0.14807	0.078501	0.14365	0.11959	0.15611	0.22084	0.21653	0.39635	0.28534	0.069599	0.24291
0.025321	0.025001	0.038756	0.097605	0.078981	0.17792	0.11314	0.051844	0.49832	0.087577	0.32407	0.24664	0.22516	0.22613	0.4509	0.39047	0.54549	0.52811	0.13961	0.083269	0.061377	0.19805	0.15687	0.05326	0.096912	0.14856	0.014263	0.1541	0.15488	0.12073	0.28249	0.27583	0.37588	0.33294	0.097819	0.2395
0.10241	0.057528	0.073631	0.11455	0.12627	0.22154	0.11449	0.046221	0.49898	0.1299	0.28385	0.27	0.15998	0.21021	0.40386	0.34184	0.51941	0.48504	0.078668	0.075088	0.1284	0.1449	0.16588	0.032446	0.12408	0.16188	0.10371	0.16956	0.1913	0.10544	0.26206	0.23897	0.36139	0.29596	0.085724	0.26357
0.082635	0.050503	0.057366	0.090843	0.087957	0.19532	0.065635	0.075413	0.51288	0.21424	0.28136	0.31405	0.20558	0.22433	0.40146	0.37335	0.53521	0.50647	0.13784	0.085221	0.14533	0.17187	0.13381	0.043506	0.18912	0.10763	0.14013	0.19475	0.2027	0.11416	0.21244	0.20952	0.35762	0.32685	0.11977	0.29961
0.035395	0.020777	0.048371	0.058527	0.053843	0.17603	0.058979	0.080459	0.5399	0.14393	0.30012	0.27951	0.26333	0.24317	0.43568	0.39038	0.55843	0.53209	0.16654	0.12036	0.09044	0.22517	0.14857	0.084797	0.14567	0.10683	0.034171	0.158	0.18441	0.11309	0.26088	0.2632	0.35834	0.33097	0.11624	0.24105
0.085276	0.0092387	0.017785	0.048191	0.083743	0.16415	0.045167	0.072977	0.50152	0.27263	0.27448	0.34391	0.17988	0.21278	0.43402	0.3916	0.52641	0.52731	0.11881	0.10822	0.172	0.20839	0.076236	0.048875	0.11185	0.08527	0.035082	0.20286	0.17858	0.088864	0.18701	0.17772	0.34306	0.3031	0.05475	0.25481
0.027905	0.049842	0.083126	0.11293	0.10549	0.20397	0.06702	0.022895	0.54902	0.18422	0.33887	0.3468	0.23204	0.26433	0.41696	0.42495	0.56078	0.54072	0.094166	0.10795	0.12413	0.21406	0.12455	0.082803	0.089486	0.20742	0.10852	0.18551	0.16804	0.12877	0.2682	0.26963	0.36166	0.31507	0.11236	0.25432
0.025851	0.080641	0.026909	0.10244	0.073979	0.19349	0.076885	0.013035	0.5267	0.27844	0.33098	0.3913	0.20787	0.23415	0.42025	0.42033	0.55482	0.54349	0.099772	0.089592	0.16898	0.1818	0.10645	0.084165	0.096747	0.18735	0.14226	0.26679	0.25152	0.07817	0.25112	0.24055	0.37118	0.24264	0.13804	0.18182
0.032011	0.047105	0.015408	0.063397	0.08505	0.15222	0.0094089	0.012721	0.53513	0.20977	0.31442	0.354	0.21868	0.19519	0.42848	0.43825	0.54957	0.55044	0.085437	0.10239	0.1179	0.17122	0.079271	0.10306	0.080745	0.11773	-0.018693	0.18077	0.16834	0.034632	0.26459	0.2719	0.3554	0.28836	0.074705	0.18662
0.062475	0.025688	0.12846	0.07684	0.067115	0.16232	0.011938	0.081842	0.54462	0.17863	0.24449	0.28737	0.23108	0.25506	0.3604	0.35713	0.54364	0.4857	0.14834	0.11306	0.13654	0.15003	0.16856	0.13387	0.094974	0.11405	0.095023	0.19343	0.20828	0.10877	0.28233	0.26785	0.36627	0.32646	0.17466	0.32416
0.13765	0.041298	0.084303	0.10192	0.069953	0.14348	0.062457	0.091383	0.50873	0.28165	0.21838	0.30976	0.17483	0.17326	0.38853	0.32569	0.52671	0.46199	0.13692	0.11121	0.16598	0.10934	0.13598	0.10514	0.082068	0.11293	0.12048	0.24951	0.23339	0.064683	0.22405	0.20211	0.36235	0.29281	0.11363	0.25984
0.10336	-2.7471e-05	0.0481	0.049574	0.062233	0.14747	-0.022652	0.06613	0.50708	0.2146	0.19784	0.30994	0.2311	0.19084	0.40525	0.34512	0.51685	0.46653	0.11256	0.09969	0.13	0.1569	0.13687	0.12142	0.12105	0.066066	0.0246	0.14408	0.13044	0.059744	0.27934	0.27043	0.36116	0.2899	0.10318	0.2437
0.052231	0.085221	0.074853	0.11107	0.058524	0.16016	0.027737	0.020477	0.5297	0.25076	0.25598	0.33124	0.19926	0.23223	0.37058	0.38344	0.52523	0.48545	0.10915	0.0812	0.12523	0.15834	0.14081	0.11064	0.096192	0.12831	0.095566	0.19445	0.2047	0.03682	0.30009	0.30181	0.37518	0.25756	0.16573	0.21767
0.1017	0.035254	0.14681	0.079114	0.095612	0.13317	0.035758	0.063902	0.5287	0.16573	0.297	0.28292	0.11695	0.26333	0.3797	0.33032	0.53704	0.4741	0.075234	0.099063	0.13306	0.05657	0.17446	0.062871	0.079609	0.10338	0.13775	0.1787	0.17186	0.10937	0.26869	0.25177	0.36589	0.30998	0.11648	0.30451
0.040606	0.031175	0.052821	0.048595	0.054473	0.15038	0.024819	0.040283	0.51543	0.1143	0.26783	0.26738	0.19829	0.22113	0.40791	0.34212	0.53407	0.48836	0.11277	0.13938	0.08163	0.14791	0.14158	0.093912	0.081436	0.080125	0.045858	0.1398	0.13856	0.10905	0.2894	0.30251	0.36992	0.33103	0.14455	0.29161
0.13768	0.0020575	0.058029	0.045471	0.064004	0.17169	0.057937	0.067051	0.47909	0.18262	0.25521	0.29391	0.13666	0.16296	0.42167	0.31348	0.51502	0.45493	0.063143	0.1698	0.14363	0.12374	0.1107	0.10977	0.055547	0.054925	0.099385	0.14945	0.11555	0.11275	0.2211	0.20153	0.36696	0.2796	0.050794	0.24647
0.043227	0.050348	0.112	0.099273	0.059096	0.13174	0.051326	0.041767	0.53618	0.19087	0.34127	0.31336	0.17115	0.30274	0.36581	0.39454	0.52261	0.49236	0.08664	0.092788	0.094916	0.16655	0.13471	0.038218	0.025407	0.11961	0.058801	0.13524	0.14585	0.077551	0.27656	0.28835	0.36948	0.26614	0.14318	0.25741
0.097284	0.047797	0.089514	0.10299	0.037285	0.10046	0.10162	0.035689	0.50654	0.26755	0.34176	0.30684	0.12634	0.21444	0.39252	0.35672	0.523	0.47016	0.092279	0.11745	0.13028	0.13329	0.13047	0.085576	0.028368	0.11128	0.12865	0.17658	0.17775	0.044601	0.27109	0.24601	0.38431	0.21709	0.12251	0.17734
0.086141	0.056679	0.0046296	0.065706	0.031251	0.10484	0.020693	0.015127	0.47319	0.19582	0.2917	0.30229	0.17013	0.20912	0.37873	0.36769	0.48612	0.46437	0.081364	0.1243	0.086936	0.14359	0.084256	0.0929	0.071039	0.099912	-0.018157	0.12655	0.12115	0.0037841	0.24228	0.26528	0.39227	0.25663	0.079534	0.1907
0.09779	0.034331	0.070529	0.065327	0.064582	0.16166	0.040463	0.02171	0.48118	0.20794	0.38604	0.34547	0.14277	0.2303	0.44009	0.41917	0.5215	0.53532	0.10229	0.16198	0.13103	0.18568	0.054129	0.1054	0.024762	0.1511	0.012511	0.17877	0.16385	0.069872	0.20397	0.23971	0.39964	0.26398	0.045188	0.17969
0.080248	0.057306	0.074064	0.10138	0.056134	0.13388	0.053615	0.031921	0.50903	0.11444	0.37114	0.30721	0.21154	0.26061	0.44659	0.42943	0.53837	0.54248	0.13143	0.15447	0.038813	0.19262	0.085035	0.069671	0.075649	0.1724	-0.0073425	0.13579	0.14359	0.073944	0.23271	0.25509	0.40548	0.34197	0.056362	0.2243
0.093462	0.045691	0.13954	0.13153	0.11982	0.18825	0.068953	0.029542	0.51437	0.19872	0.37366	0.33587	0.1511	0.27079	0.43556	0.42081	0.54195	0.52829	0.10833	0.099788	0.10991	0.18015	0.12539	0.036534	0.11283	0.17522	0.11982	0.14661	0.14576	0.11739	0.23883	0.25679	0.40197	0.30284	0.097452	0.22972
0.11375	0.053886	0.085601	0.081552	0.074665	0.19356	0.048014	0.056516	0.49719	0.11536	0.30299	0.27438	0.16327	0.24816	0.44156	0.37384	0.53782	0.52011	0.11741	0.12327	0.1272	0.1882	0.13232	0.041106	0.15537	0.098809	0.074945	0.15307	0.14404	0.12612	0.24072	0.24043	0.39585	0.35677	0.062121	0.28346

## Sheet: fs1_accuracy_cognition
Rest	MID	SST	N-back	Multi-kernel FC
0.063281	0.089815	0.049473	0.092949	0.11823
0.048331	0.079403	0.042911	0.079237	0.10004
0.046567	0.075934	0.044257	0.086624	0.10306
0.052828	0.076647	0.0383	0.074876	0.097728
0.05417	0.085391	0.047031	0.08599	0.10484
0.049769	0.077911	0.039911	0.080554	0.10056
0.049913	0.072522	0.045029	0.08274	0.10163
0.052276	0.084656	0.051007	0.08768	0.10714
0.055951	0.089169	0.045827	0.088151	0.1141
0.053756	0.086967	0.044287	0.091952	0.11664
0.054133	0.082247	0.036559	0.083719	0.10614
0.05595	0.094036	0.04744	0.09195	0.11384
0.054142	0.086159	0.034165	0.085931	0.10889
0.056263	0.08438	0.043034	0.088872	0.11437
0.055133	0.095001	0.050227	0.093575	0.11544
0.04892	0.080883	0.038141	0.087531	0.1058
0.048549	0.069759	0.02762	0.071308	0.089893
0.054226	0.082242	0.040744	0.080845	0.10136
0.046272	0.079945	0.032568	0.078866	0.099381
0.050401	0.075025	0.03828	0.086482	0.10348
0.054091	0.087918	0.044637	0.092646	0.10802
0.046263	0.067717	0.027633	0.081018	0.096848
0.045819	0.076548	0.032875	0.091739	0.10358
0.050521	0.073495	0.030199	0.087594	0.1017
0.052608	0.074345	0.038337	0.092705	0.10824
0.052863	0.08688	0.044915	0.097671	0.11383
0.04816	0.080371	0.036156	0.080179	0.095192
0.042123	0.070626	0.023358	0.070834	0.087392
0.042904	0.068601	0.026272	0.073454	0.091248
0.046897	0.081481	0.038496	0.084037	0.10146
0.045498	0.08159	0.031635	0.080174	0.099159
0.051081	0.080494	0.034475	0.089676	0.1048
0.047778	0.09519	0.047151	0.089016	0.10753
0.048529	0.07343	0.027404	0.080305	0.097995
0.05686	0.084363	0.042391	0.09072	0.10707
0.048676	0.079538	0.043081	0.092648	0.10976
0.068508	0.091668	0.056518	0.095427	0.12489
0.062944	0.090103	0.055429	0.098452	0.12285
0.069756	0.087519	0.049712	0.090951	0.1183
0.07709	0.10355	0.062412	0.10681	0.13456
0.06973	0.096576	0.052954	0.097251	0.1257
0.063239	0.089364	0.058452	0.099301	0.12046
0.069356	0.095059	0.060499	0.098696	0.12727
0.04493	0.074785	0.042622	0.086767	0.10563
0.062045	0.068395	0.038702	0.075261	0.10012
0.066684	0.085814	0.050588	0.092901	0.11586
0.052605	0.08381	0.044504	0.081616	0.10777
0.046853	0.069906	0.049416	0.088744	0.098351
0.055794	0.079156	0.045791	0.088789	0.10948
0.058651	0.067467	0.042311	0.084232	0.1031
0.058472	0.080888	0.044805	0.10197	0.11581
0.054614	0.079027	0.041752	0.091616	0.10856
0.044361	0.070779	0.047394	0.093385	0.10159
0.053375	0.081676	0.047155	0.093475	0.11215
0.069811	0.088499	0.053233	0.094337	0.115
0.057592	0.080599	0.044886	0.077178	0.10105
0.050272	0.07364	0.045914	0.079672	0.096027
0.061235	0.084694	0.049359	0.08516	0.1118
0.062083	0.093011	0.04792	0.095166	0.1176
0.060314	0.088109	0.05394	0.10232	0.11495
0.063406	0.098116	0.056628	0.0981	0.12141
0.047637	0.077206	0.047024	0.084762	0.10042
0.062815	0.084397	0.050537	0.093042	0.11301
0.043013	0.074291	0.0494	0.090761	0.10277
0.058347	0.093922	0.052124	0.099392	0.12257
0.067466	0.08138	0.044894	0.092339	0.11523
0.072872	0.098927	0.059004	0.10169	0.1304
0.064713	0.097888	0.049255	0.096194	0.1249
0.060272	0.088408	0.052963	0.10092	0.11801
0.066351	0.096869	0.052036	0.10386	0.12545
0.060571	0.080977	0.042933	0.09581	0.11536
0.064156	0.095839	0.051172	0.10784	0.12993
0.064181	0.093124	0.04546	0.10126	0.12415
0.054849	0.088794	0.050216	0.10529	0.11953
0.062958	0.097623	0.052709	0.10356	0.12567
0.070956	0.095894	0.052917	0.10481	0.12383
0.062327	0.087764	0.041613	0.091724	0.11286
0.057623	0.084797	0.041283	0.093938	0.11124
0.063927	0.092698	0.047987	0.10004	0.1215
0.066145	0.1034	0.048965	0.10195	0.12703
0.065463	0.10026	0.051943	0.10917	0.12675
0.066361	0.10836	0.058791	0.10602	0.12948
0.058502	0.093016	0.041991	0.09733	0.11556
0.069598	0.099408	0.049677	0.10349	0.12578
0.053619	0.091589	0.052052	0.10434	0.1207
0.055819	0.065038	0.032984	0.087229	0.10219
0.060915	0.082642	0.041769	0.1018	0.119
0.053704	0.084948	0.039815	0.091506	0.11268
0.048289	0.07951	0.043279	0.1026	0.11105
0.055283	0.090244	0.041691	0.10318	0.11986
0.068791	0.074927	0.043052	0.091259	0.10876
0.055475	0.075075	0.035206	0.07674	0.098813
0.051936	0.064723	0.03323	0.083443	0.093117
0.061649	0.076387	0.037266	0.091469	0.10731
0.061225	0.093013	0.045861	0.090445	0.11533
0.063205	0.083834	0.048381	0.10353	0.11506
0.064105	0.094142	0.049014	0.09934	0.11773
0.049986	0.08317	0.042008	0.090612	0.10604
0.064037	0.09075	0.04596	0.099021	0.1168
0.050033	0.079911	0.043279	0.10337	0.11128
0.048987	0.083432	0.04363	0.10733	0.11781
0.067616	0.088419	0.044274	0.10426	0.11959
0.052816	0.079587	0.037622	0.10028	0.10984
0.057844	0.095441	0.043462	0.10883	0.12493
0.056637	0.082457	0.039865	0.11304	0.11885
0.060495	0.086312	0.037384	0.1038	0.11894
0.054981	0.078064	0.038243	0.096175	0.11241
0.044711	0.068148	0.033366	0.09234	0.099126
0.05502	0.069635	0.033654	0.087283	0.10271
0.059891	0.074449	0.037444	0.10239	0.1131
0.043615	0.076158	0.038589	0.092811	0.1059
0.061017	0.085405	0.043533	0.091728	0.10866
0.042729	0.075861	0.030989	0.079067	0.091452
0.05907	0.096188	0.050336	0.10017	0.1174
0.056378	0.083167	0.042405	0.09877	0.10759
0.057654	0.088153	0.04415	0.093292	0.10973
0.055897	0.091713	0.039701	0.097919	0.11247
0.063747	0.10122	0.049063	0.10108	0.12102
0.051893	0.094285	0.047583	0.10631	0.12014
0.053637	0.082989	0.042749	0.099095	0.11128

## Sheet: fs1_accuracy_personality
Rest	MID	SST	N-back	Multi-kernel FC
0.0067475	0.0055312	0.00027541	0.0047126	0.0056908
0.0052132	0.0061403	0.0058805	0.0082066	0.0079188
0.0071023	0.0081283	0.0079405	0.0084141	0.012376
0.000331	0.0012774	0.0050297	0.00027083	-0.00056791
0.0049585	0.0064419	0.0010961	0.0072675	0.0075663
0.0033964	0.0074253	0.0021724	0.0080467	0.0064895
0.0060821	0.0044223	0.0026971	0.0062739	0.0050511
0.0026677	0.0019058	0.0043046	0.0025897	0.0013336
0.0034036	0.0050817	0.0027685	0.0052103	0.0039589
0.0038967	0.0056138	0.0044348	0.0086981	0.009036
0.0036411	0.0042079	0.0024358	0.0063153	0.006647
0.0030954	0.0054889	-0.00018716	0.0072903	0.0068115
0.0007013	0.0058988	-0.00089182	0.0064541	0.0037237
0.0039023	0.004728	-0.0040322	0.0050452	0.0010509
0.00059281	0.0017467	-0.00044231	0.0040899	0.0029244
0.0017542	0.0052328	0.0050083	0.0079612	0.0071444
-0.002888	-0.00053408	0.0047728	0.0041788	-0.0010809
0.0034083	0.0067654	0.00070983	0.0089969	0.0076731
-0.0017775	0.0052608	0.0048445	0.0088393	0.0059096
0.0017933	0.00076626	0.0018785	0.0070693	0.0038618
-0.0022353	0.0026733	0.0022634	-9.4603e-05	-0.00098913
-0.0016319	0.0056192	0.0065305	0.0056845	0.0033798
0.0026714	0.0061885	0.0017884	0.0079546	0.0055149
-0.00074433	0.0033164	0.0013812	0.0080578	0.0034783
0.0045959	0.005851	0.00084275	0.0071755	0.0061801
0.0012707	0.0053468	0.0049021	0.0061159	0.007048
-0.0030931	0.0039448	-0.00048029	0.0024617	-0.0010914
-0.0052932	0.0046367	0.0016814	0.0055597	0.0010494
-0.0011849	0.00062317	0.0034107	0.0020105	0.00012862
-0.0075247	0.00082496	0.001853	-0.0013909	-0.005493
-0.0010832	0.0037024	-0.0059918	0.0049262	-0.003039
0.0043971	0.00553	-0.0024149	0.0073219	0.0032341
-0.0013975	0.0028559	-0.0043563	-0.0017212	-0.0045365
-0.00098262	0.0054985	-0.0023846	0.0073324	0.0045973
-0.0025256	0.0050946	0.0018941	0.0034306	0.00093285
-0.00012673	0.0018116	-0.0018545	-0.0010865	-0.00049331
0.0055662	0.0021678	0.0024523	0.0049368	0.0049013
0.0055466	0.0045577	0.0077374	0.0092134	0.010329
0.0049582	0.0016818	0.00094016	0.0066673	0.0053761
0.0038229	0.0048232	0.0049847	0.0071819	0.011041
0.0029226	0.0040839	0.00052993	0.0058005	0.0059113
0.0037194	0.0010698	0.0051297	0.0058463	0.0064825
0.0058988	0.000934	0.0059183	0.0044957	0.0083499
0.0064572	0.0051514	0.0062619	0.0081011	0.0096731
0.0036615	0.00021466	0.0029724	0.0051574	0.0017409
0.0053619	0.0097972	0.0059236	0.010468	0.013515
0.0043029	0.008507	0.0049161	0.008683	0.0091967
0.0066484	0.00306	0.0069894	0.0095839	0.01181
0.0071936	0.0043293	0.00528	0.0019528	0.0067312
0.0033504	0.0037464	0.0068198	0.0073221	0.009957
0.0056176	0.0085168	0.0089357	0.010045	0.014834
0.0054476	0.0057977	0.0039023	0.010581	0.010597
0.0075089	0.005683	0.0096284	0.011454	0.014881
0.0075923	0.0070223	0.010309	0.0084843	0.016413
-0.00027648	0.0051241	0.0044242	0.0053255	0.006555
0.0010435	0.0057236	0.0030127	0.0075093	0.0060873
0.0038696	0.00045723	0.0098337	0.0044261	0.005389
0.0024352	0.0010696	0.0073928	0.0022273	0.0027885
0.002443	0.0060301	0.0026741	0.004289	0.006114
0.0067652	0.0061486	0.0084508	0.010442	0.014617
0.0044074	0.0076674	0.0084617	0.0033361	0.0092316
0.0042872	0.0055162	0.0058324	0.0094059	0.0098411
0.0055918	0.0077355	0.0085075	0.0041532	0.011151
0.0068339	0.0031471	0.0091691	0.0051015	0.010177
0.0050198	0.0073026	0.0073616	0.0087993	0.01324
0.0070406	0.0054172	0.0082649	0.008401	0.011471
0.0066702	0.011266	0.0094585	0.012273	0.018436
0.003596	0.0093285	0.0055401	0.0077217	0.011188
0.0044851	0.0050202	0.0070018	0.0084864	0.010149
0.0090086	0.0074271	0.0065298	0.005238	0.010678
0.0048813	0.0087682	0.0091914	0.010853	0.017595
0.0065403	0.010501	0.011529	0.011539	0.019209
0.0034859	0.0061784	0.0030386	0.0094067	0.010626
0.0054858	0.0072113	0.0081164	0.010458	0.012977
0.0053821	0.0084893	0.0094611	0.011664	0.017715
0.0070124	0.0094925	0.0093158	0.010815	0.01675
0.0033291	0.0089438	0.0036463	0.011034	0.012299
0.0055634	0.0045252	0.0081903	0.0085036	0.012481
0.006476	0.0063221	0.0093928	0.010616	0.014741
0.0044478	0.0088666	0.0055678	0.0061853	0.010977
0.006212	0.0069757	0.0082417	0.010913	0.015156
0.0075069	0.0080517	0.010356	0.0066619	0.014854
0.00081859	0.0056735	0.00098654	0.007812	0.0082457
0.0051647	0.0075218	0.007223	0.0049289	0.012707
0.0057729	0.0047944	0.007575	0.0057312	0.012093
0.0033544	0.0054035	0.0069322	0.008153	0.0096034
0.0060352	0.010397	0.0052052	0.010851	0.014171
0.002978	0.0070439	0.0023098	0.0078906	0.0076718
0.0063847	0.006059	0.0056346	0.0099466	0.012083
0.0060491	0.0084905	0.0054083	0.00527	0.012062
0.0053375	0.0067882	0.0068326	0.0077484	0.012566
0.0015848	0.0079928	0.0057876	0.0082614	0.0099952
0.0047609	0.0019216	0.0087895	0.006317	0.0076774
0.0043176	0.0052663	0.0061086	0.00042924	0.0043232
0.0035615	0.010649	0.004931	0.0066247	0.01001
0.0073619	0.0095541	0.0078069	0.012526	0.016561
0.0066063	0.010865	0.0052733	0.0028234	0.0080135
0.0036888	0.0077512	0.0063675	0.010978	0.011154
0.0045937	0.0095107	0.006428	0.00050981	0.0054252
0.0072032	0.0054824	0.0063361	0.0046712	0.0114
0.0063881	0.0083342	0.0081719	0.0090667	0.014835
0.005619	0.0095622	0.0052756	0.0085828	0.014443
0.0051323	0.0074664	0.0027681	0.010953	0.010973
0.0073977	0.010407	0.0082796	0.00866	0.015434
0.0076083	0.0087898	0.0085	0.011098	0.015433
0.0041667	0.006676	0.0015714	0.0073806	0.0065272
0.0038526	0.0087684	0.0094665	0.010343	0.015052
0.0055658	0.0066958	0.0095579	0.0075019	0.0137
0.00052653	0.0086629	0.0044639	0.010141	0.010003
0.0037267	0.010361	0.0075255	0.0081672	0.013951
0.0042454	0.0036488	0.0097765	0.0046814	0.0085994
0.0011113	0.0089485	0.0071718	0.0068785	0.0087272
7.7351e-05	0.0070415	0.0066724	0.0088886	0.0090288
0.0033845	0.0088754	0.0082418	0.0047398	0.0085118
0.0051707	0.0064069	0.0087341	0.0066544	0.010196
0.00029405	0.0080232	0.0030402	0.0059237	0.00769
0.0039555	0.0070256	0.0041391	0.0075766	0.0084116
0.0049339	0.008746	0.0063236	-0.00034965	0.0064088
0.0079304	0.0090971	0.0080607	0.0060321	0.01485
0.0043039	0.0089946	0.007288	0.0055137	0.013051

## Sheet: fs1_accuracy_mental_health
Rest	MID	SST	N-back	Multi-kernel FC
0.0054081	0.00449	0.0095128	0.010282	0.013809
0.008684	0.0016838	0.0088123	0.0084709	0.011909
0.007835	0.0054048	0.0048182	0.011028	0.014112
0.004093	0.001845	0.0036141	-0.0009568	-0.0017476
0.0047805	0.0016549	0.0060653	0.0031697	0.0064291
0.0051242	0.006872	0.0062533	0.0081239	0.0095904
0.009098	0.0046374	0.0074613	0.010544	0.01525
0.0059365	0.0036222	0.0016531	0.005838	0.0079167
0.0023043	0.0020682	0.0081154	0.015265	0.016783
0.0023709	0.0025417	0.0053274	0.011604	0.0096451
-0.0028059	0.0023727	0.0055677	0.0084354	0.0038163
0.0029143	0.0024591	0.0055431	0.011389	0.010016
-0.00085755	0.0066948	0.0068728	0.013334	0.0088583
0.0055123	0.0037322	0.0066532	0.011087	0.013352
0.0022758	0.004448	0.0060205	0.012077	0.0092199
0.0078696	0.0022394	0.0046431	0.014244	0.014439
0.00042442	-0.0010618	0.0033148	0.0085316	0.0025535
0.0019354	0.0027938	0.0055988	0.010159	0.010439
0.0016419	0.002317	0.0049359	0.014255	0.011602
0.007462	0.0028357	0.006225	0.015467	0.017671
0.00074822	0.0014404	0.0035228	0.013123	0.0055747
0.0028937	0.0043991	-0.0005931	0.012078	0.0070378
0.0054329	0.0024235	0.0049409	0.01075	0.0091865
0.005726	0.0042711	0.002148	0.013164	0.008128
0.00793	0.0051799	0.005552	0.013462	0.014196
0.0033206	0.0037211	0.0025211	0.011347	0.0058842
-0.00069656	0.00015448	-0.0011779	0.0042672	0.0001904
-0.0056701	0.0058336	-0.0061098	0.0055612	-0.0063763
0.0030289	0.0033092	0.0032556	0.0095594	0.0080174
-0.0026399	0.00015994	-0.0050248	0.004413	-0.0052415
-0.003906	0.0053605	-0.00077765	0.013513	0.0057759
0.0065109	0.003659	0.0031869	0.012714	0.013146
0.0013245	0.0038978	0.00019908	0.010464	0.0021342
0.0062582	0.0065392	0.0032489	0.012881	0.013888
-0.0026711	0.0034467	-0.0020228	0.0086815	0.00080893
0.003923	0.0048213	0.0041012	0.0099483	0.0093335
0.0026432	0.00077162	0.011452	0.013002	0.011829
0.0046351	0.0023376	0.0094244	0.0092294	0.011891
-0.0031131	-0.0064385	0.0083182	-0.001224	-0.0038031
0.0060377	-0.00098903	0.0083062	0.0042718	0.0058498
-0.0012672	0.0043408	0.011857	0.0058201	0.0071746
0.0054551	0.00015809	0.010074	0.0095806	0.012674
0.0072139	0.0046639	0.0087166	0.01081	0.015308
0.012059	0.0071337	0.012083	0.012898	0.017827
-0.00045058	-0.0023039	0.0057103	-0.0027616	-0.0035515
0.0045395	0.0010118	0.0088955	0.001289	0.0083003
-0.0036417	0.0041548	0.0079426	0.0052687	0.0028948
0.0070449	0.002842	0.0093769	0.015075	0.017635
0.0061793	0.0048404	0.0047699	0.013303	0.013822
0.0034471	0.0015204	0.0025728	0.0013955	0.0041023
0.0083343	0.0020897	0.0091993	0.0037168	0.011185
0.00068042	0.0035441	0.00635	0.0064909	0.0061916
0.0067671	0.0058798	0.0097789	0.014518	0.020061
0.0092404	0.0057881	0.0036512	0.010411	0.013891
0.0001993	-0.0069548	0.0039145	-0.0098967	-0.0070679
-0.012443	0.0020681	-0.0081872	-0.013493	-0.019679
0.0005331	-0.00080262	0.0054208	0.0036879	0.0032896
0.0022757	-0.0023953	-0.0069577	-0.001153	-0.002895
-0.0057433	0.0015322	0.0028516	0.00086132	4.4973e-05
0.005986	-0.00074124	0.0075548	0.0084295	0.012912
0.0059147	0.0033156	0.0033498	0.0071734	0.010569
0.0012957	0.0035407	0.007615	0.0093955	0.011797
0.00054654	0.0049417	0.001529	0.0059852	0.0083146
0.0056161	0.0048104	0.0048257	0.011395	0.014992
0.002551	0.0013626	0.0097886	0.014263	0.010881
-0.0052299	-0.0056058	0.0096398	0.0097795	0.0046801
0.0024278	0.0015527	0.0063123	0.012719	0.0099577
-0.0050514	0.0010763	0.0091713	0.013286	0.0081045
0.0040438	0.00011612	0.0092694	0.01573	0.01474
0.0035271	0.004045	0.0053881	0.016559	0.013214
-0.00087869	-0.0052138	0.0051149	0.0053968	0.0041983
0.0062103	-0.0051488	0.0033937	0.007121	0.0045276
-0.0046281	-0.0065614	0.0058896	0.0062345	-0.00087428
0.00043563	-0.0034902	0.0057317	0.0099743	0.0069454
0.006857	0.00079542	0.0048955	0.010843	0.011436
0.003009	-0.0092252	0.0038786	0.0030161	-0.00069558
-0.011755	-0.0015778	-0.0016714	-0.0029107	-0.014803
0.00010779	-0.0050327	0.0078329	0.0074874	0.0037973
0.0037307	0.00065995	0.0023633	0.0082372	0.0048725
-0.0012983	-0.00062215	0.0024458	0.0096138	0.0022225
0.0048421	-0.0052149	0.0034392	0.010147	0.0028818
0.0072368	0.0019271	0.0039847	0.013431	0.011184
-0.00026031	-0.0039379	0.0061997	0.00723	0.0062181
0.002125	0.0029985	0.0066898	0.013136	0.010003
0.0050281	0.0019748	0.0061553	0.011156	0.012986
0.001852	0.0046701	0.0068984	0.0095702	0.010523
0.0080247	0.0060695	0.0099922	0.0090656	0.016072
-0.0018314	0.0021837	0.0041934	0.0078356	0.0023315
0.0067195	0.0062554	0.0095967	0.016754	0.019163
0.0065102	0.0065109	0.0044286	0.014928	0.014966
-0.0025836	-0.0006609	0.0032236	-0.002825	0.0022395
-0.016576	0.0017671	-0.0058247	-0.0032062	-0.014093
0.0012328	0.00079444	0.0062617	0.010318	0.011863
-0.00073194	0.0024677	-3.3898e-05	0.011647	0.0055053
-0.011756	0.0039884	0.00091598	0.0083256	0.001244
0.0053592	0.0032059	0.0058535	0.013693	0.016083
0.0027992	0.0059169	0.0030303	0.013899	0.012685
0.00062998	0.00093206	0.0052638	0.011606	0.01127
-0.0041177	0.0031213	0.0025909	0.012865	0.0062485
0.0039763	0.0049663	0.005615	0.015126	0.015221
0.0061551	0.0048934	0.0044106	0.012064	0.013188
0.0018146	-0.0021944	0.00051402	0.0074594	0.0060564
0.00057127	0.00018907	0.0049164	0.0092856	0.0057538
0.0073823	0.0029199	0.0039891	0.0094025	0.0098364
0.0051767	0.0012603	0.0065147	0.012319	0.013102
-0.0023985	-0.0043709	0.0028203	0.0060547	0.0014551
0.0054942	0.0017444	0.00059384	0.0088995	0.0083114
4.6813e-05	0.0021297	0.0057367	0.011405	0.0097125
-0.013944	-0.005417	-0.0077812	-0.0013523	-0.015932
0.0061528	-0.0024431	0.004846	0.0019838	0.0061481
0.0019231	0.0018868	0.0018669	0.008405	0.0089651
-0.0070054	-0.0018082	-0.010515	-0.0013548	-0.0085414
-0.0075934	-0.0004881	-0.0030136	0.0010018	-0.0061223
0.0048586	-0.00045856	-0.002707	0.0068491	0.0046225
0.0022933	-0.0026548	0.004465	0.006869	0.0075187
-0.011645	-0.0029642	-0.0070814	-0.0039879	-0.012462
0.00052147	-0.00099292	0.0022664	0.010765	0.009224
-0.00098831	0.0022825	-0.0013885	0.011119	0.0051308
0.0044456	0.0031124	0.00414	0.011722	0.012437
0.001437	0.0032248	0.00263	0.0090349	0.010577

## Sheet: fs2_accuracy
anxious depressed	withdrawn depressed	somatic complaints	social problems	thought problems	attention problems	rulebreaking behavior	aggressive behavior	vocabulary	attention	working memory	executive function	processing speed	episodic memory	reading	fluid cognition	crystallized cognition	overall cognition	negative urgency	lack of planning	sensation seeking	positive urgency	lack perseverance	behavioral inhibition	reward responsiveness	drive	fun seeking	total psychosis symptoms	psychosis severity	mania severity	short delay recall	long delay recall	fluid intelligence		visuospatial reaction time	visuospatial efficiency
0.0054389	-0.00033107	-0.0077305	0.013868	0.013784	0.037779	0.0044314	0.0053101	0.24764	0.046675	0.10498	0.10205	0.027261	0.050391	0.1927	0.1485	0.27283	0.2623	0.0061749	0.0057101	0.014085	0.017731	0.0076318	-0.0029328	-0.001584	0.0083031	-0.0039027	0.035781	0.044246	-0.00068071	0.094469	0.095921	0.11213	0.095179	-0.013169	0.05191
0.010771	0.0028428	-0.012143	0.0080711	0.016724	0.040805	0.0021255	0.003456	0.20643	0.034505	0.076154	0.09439	0.00352	0.054854	0.18926	0.11855	0.24298	0.23303	-0.00049054	0.010811	0.022545	0.0094293	0.015572	-0.012674	0.0038405	0.02739	-0.0051544	0.033656	0.031007	-0.0063118	0.071109	0.070869	0.08996	0.081683	-0.0022662	0.035539
0.011673	-0.0022947	-0.0025189	0.010843	0.01375	0.029036	-0.0019379	-0.0050504	0.21748	0.037981	0.075674	0.087217	0.032502	0.028409	0.19078	0.12818	0.25025	0.24902	0.0075053	-0.0049538	0.024337	0.022864	0.0095242	0.005381	0.014846	0.027838	0.0040435	0.055765	0.055068	-0.0091043	0.069005	0.068052	0.061145	0.084631	0.01476	0.053939
0.001596	-0.00765	-0.017366	0.005241	-0.0018628	0.0048677	-0.011182	-0.0081461	0.22141	0.045467	0.078985	0.09282	0.023871	0.029899	0.18029	0.096528	0.26398	0.21234	-0.012809	0.0019441	0.021454	0.0054322	0.0055777	-0.0037592	-0.0077163	0.01213	-0.027364	0.021769	0.0148	-0.02129	0.070253	0.059974	0.07417	0.065031	-0.0029768	0.051619
0.012325	0.0097209	0.0029382	0.010407	0.0031731	0.013674	0.0012301	0.0022689	0.20767	0.022372	0.11362	0.10075	0.02706	0.055615	0.17614	0.14066	0.24875	0.23961	-0.0016228	0.011568	0.014149	0.022054	-0.0057633	0.001459	0.0071964	0.021077	-0.0020203	0.012634	0.015105	-0.012756	0.059483	0.068048	0.079387	0.080964	0.017048	0.040238
0.0033459	-0.0041303	-0.0095906	0.0069059	0.010629	0.028487	0.0081524	0.00029979	0.18722	0.040238	0.10122	0.091251	0.036533	0.029698	0.18659	0.12711	0.22934	0.23406	0.0045034	0.013374	0.030671	0.013672	0.0046056	0.0040138	-0.004793	-0.0025933	-0.0050483	0.043087	0.032266	-0.013958	0.059968	0.060277	0.084589	0.079603	0.015348	0.045914
0.0088578	0.00058821	-0.0071418	0.018978	0.010679	0.033501	0.012167	0.0092991	0.18079	0.041327	0.10005	0.10771	0.018209	0.035572	0.20108	0.13064	0.23141	0.23716	-0.0030899	0.00026592	0.019949	0.0021726	0.014194	-0.012371	0.0022038	0.01786	0.0042754	0.040573	0.044073	-0.0038186	0.054919	0.064183	0.088593	0.083015	0.0097577	0.041642
0.0024634	-0.00037306	0.00098156	0.0095869	0.0030709	0.027136	-0.011729	-0.0017184	0.20481	0.010522	0.10836	0.084918	0.035075	0.04883	0.19641	0.1364	0.25619	0.23995	0.010247	-0.0041226	-0.0048134	0.012366	0.01317	-0.018453	-0.0020831	0.012907	-0.007215	0.033536	0.043506	-0.019377	0.067684	0.084088	0.08407	0.092562	0.0052056	0.059082
0.0065504	-2.3244e-05	0.0052258	0.016245	0.019963	0.044181	-0.0026434	0.0029699	0.24213	0.050796	0.09346	0.098038	0.029431	0.056414	0.18921	0.13749	0.27094	0.2451	-0.0042493	0.01776	0.012243	0.0060192	0.025898	-0.037889	0.0039582	0.014269	-0.0023779	0.037528	0.047492	0.0071299	0.093534	0.078472	0.13296	0.076412	-0.0012708	0.032489
-0.0036944	-0.0059808	-0.0031162	0.011747	0.00071933	0.029549	-0.013023	0.0029761	0.24131	0.048682	0.080885	0.10573	0.045567	0.046586	0.19753	0.14938	0.26971	0.25642	0.0075757	0.0029167	0.019178	0.01614	0.011982	-0.0035976	0.015054	0.0093879	0.0026878	0.041228	0.04524	0.00045155	0.090878	0.084724	0.10559	0.085285	0.0011657	0.056736
0.0027409	-0.0046894	-0.011872	0.0064502	0.0060584	0.011494	-0.026339	-0.007751	0.24423	0.035763	0.081812	0.086383	0.025744	0.047082	0.19272	0.10808	0.27916	0.21998	-0.00051565	0.011547	0.016834	0.0080526	0.012749	0.0027301	0.0026867	0.011113	-0.0053738	0.03291	0.037986	-0.0050093	0.080934	0.074835	0.11159	0.067751	-0.014755	0.057006
-0.0032855	0.0022512	-0.0045073	0.013697	0.0071897	0.025262	-0.00065301	0.00025279	0.25078	0.045518	0.11303	0.10686	0.036554	0.04152	0.16698	0.15447	0.26559	0.25206	0.013733	0.01771	0.004662	0.027077	-0.0034711	-0.00056385	-0.00953	0.017156	-0.0054704	0.026798	0.047107	-0.0039349	0.077445	0.074851	0.12207	0.083202	-0.013033	0.043537
-0.000541	-0.010934	0.002031	0.009817	0.0016557	0.028852	-0.0044358	-0.015744	0.23228	0.03521	0.10578	0.085557	0.029035	0.059005	0.16337	0.14605	0.24944	0.25	0.0048607	0.0077954	0.027447	0.014916	0.0069629	-0.0028822	-0.0059458	-0.0076161	-0.012025	0.041448	0.044196	0.0010959	0.068739	0.073016	0.12731	0.08461	-0.015481	0.048248
-0.0034088	-0.0079542	-0.0033947	0.01541	0.01026	0.031693	0.0078987	0.006602	0.2334	0.048657	0.11826	0.11596	0.023568	0.052399	0.18649	0.1456	0.26059	0.25109	-0.004677	0.011422	-0.01597	0.0010035	0.013832	-0.0076422	-0.0007019	0.011168	0.0010235	0.04181	0.043083	0.0048729	0.088762	0.074958	0.1276	0.072558	-0.010274	0.040317
0.00013159	0.00084467	-0.002482	0.0083585	-0.00074539	0.032119	-0.010554	0.0037233	0.24616	0.025427	0.098342	0.089898	0.031839	0.058985	0.18445	0.15137	0.27415	0.24935	0.015243	0.0074598	0.0031212	0.012215	0.0041374	-0.0062732	-0.0081675	-0.0044761	0.0030603	0.028907	0.038961	0.0021538	0.074199	0.089641	0.11777	0.094603	-0.00088943	0.061683
0.0088083	-0.0027495	0.00024186	0.0090442	0.010781	0.040093	-0.014211	-0.0068324	0.22371	0.054869	0.05764	0.10192	0.032426	0.036731	0.18418	0.13823	0.25457	0.2461	-0.0047177	0.0026584	0.011635	0.0042251	0.014773	0.0015069	0.0095043	0.020151	0.0045626	0.056386	0.058327	-0.0010564	0.062228	0.061533	0.10717	0.075736	0.021673	0.034007
0.0015262	-0.019225	0.0012403	0.0099072	0.0051282	0.023201	-0.016685	-0.0051945	0.21206	0.05201	0.050515	0.065784	0.024641	0.038262	0.16135	0.084928	0.23871	0.18784	-0.016525	0.0089432	0.015817	-0.013494	0.018151	-0.0068485	-0.011089	0.0014477	-0.0061294	0.025943	0.011907	-0.0096603	0.061757	0.051987	0.10714	0.058049	0.006547	0.036704
0.012247	0.011087	0.0039558	0.014379	0.012759	0.026663	-0.0021568	0.0072908	0.21211	0.046561	0.074072	0.082929	0.035126	0.070001	0.16274	0.14446	0.23694	0.22523	0.0054395	0.01922	0.0097098	0.01895	0.01093	-0.00086829	-0.016046	0.015838	0.0058844	0.0093268	0.02138	-0.0021007	0.053029	0.063164	0.10699	0.063065	0.025312	0.020113
0.0008173	-0.001118	0.0062734	0.012194	0.0045982	0.044924	-0.0037632	5.4016e-05	0.20191	0.04034	0.09419	0.064075	0.033744	0.042306	0.16494	0.13683	0.22665	0.23936	0.0056092	0.01195	0.016845	0.0041017	0.023668	-0.0034579	-0.0063686	0.0066077	-0.0057685	0.03658	0.023953	0.0031149	0.057764	0.058744	0.12183	0.070934	0.014172	0.022307
0.0094098	0.0084873	-0.018867	0.0187	0.022966	0.044115	0.0090069	0.012663	0.19478	0.058125	0.092991	0.095703	0.026646	0.051936	0.17693	0.12665	0.2317	0.23281	-0.022696	0.013155	0.01162	-0.0092658	0.022126	-0.0098292	-0.0025671	0.026265	0.0059486	0.037625	0.043399	0.006878	0.063064	0.058774	0.13443	0.068919	0.016386	0.025917
-0.0043858	-0.011456	-0.0017239	0.0073666	-0.018512	0.024042	-0.010778	-0.0033185	0.22436	0.024276	0.10111	0.081221	0.034613	0.055901	0.18626	0.14022	0.26348	0.24387	0.0066431	0.008057	-0.009705	0.010732	0.017409	-0.018221	-0.026944	0.010134	-0.0070081	0.041874	0.046609	-0.0083955	0.064752	0.079407	0.12683	0.071171	0.0032875	0.027632
0.0069021	-0.02769	-0.00064179	0.0085905	-0.0013897	0.016013	-0.019402	-0.011608	0.21477	0.043763	0.050114	0.08015	0.041721	0.035711	0.17207	0.10201	0.242	0.2062	-0.0031148	0.0020536	0.010086	0.012679	0.012197	0.0093495	0.0067294	0.0095389	-0.029102	0.06308	0.064209	-0.020649	0.076155	0.061063	0.091022	0.064713	0.010108	0.058007
0.00012947	0.0060498	-0.00092113	0.008964	0.00010335	0.018316	-0.011269	-0.01202	0.22248	0.035853	0.084843	0.10625	0.040176	0.046811	0.16488	0.13347	0.25078	0.24275	-0.011957	0.0011607	0.01023	0.020564	-0.0097035	0.0073176	0.0092839	0.020381	0.0023573	0.0496	0.056408	-0.01431	0.064179	0.058758	0.086813	0.059264	0.01844	0.041511
0.00078532	-0.018612	0.0012962	0.0049942	-0.0049799	0.020312	-0.0030312	-0.0042649	0.22841	0.044334	0.084178	0.084993	0.044553	0.033328	0.17112	0.14194	0.24129	0.24594	0.0051328	-0.0029444	0.022382	0.016837	0.0060715	0.0055637	0.0076503	-0.0096685	-0.01972	0.053723	0.047155	-0.0079704	0.071959	0.060926	0.074316	0.062292	-0.0028694	0.040558
0.0040273	-0.0052161	-0.018565	0.014063	0.010647	0.025296	0.0072845	0.0012448	0.21215	0.048818	0.085669	0.11679	0.040758	0.045223	0.1942	0.14286	0.25292	0.25031	-0.0088242	-0.0029464	0.013425	0.006175	0.0094836	-0.0021113	0.014561	0.020524	0.0053342	0.055796	0.06209	-0.00051695	0.059002	0.045538	0.10037	0.073375	0.017996	0.045935
-0.016508	-0.017225	-0.0028305	0.0053083	-0.024881	0.029473	-0.011038	-0.0058956	0.23806	0.027685	0.090914	0.090248	0.048564	0.050746	0.20073	0.14521	0.27726	0.2523	0.0084751	-0.0046548	0.0033909	0.017733	0.006622	0.0051839	0.010372	0.012196	0.0041138	0.058605	0.059483	-0.0097652	0.066106	0.080504	0.10517	0.078317	0.016733	0.052727
0.0052875	0.0074657	-0.0032415	0.009811	-0.026884	0.0052062	-0.0048723	-0.011257	0.22691	0.046444	0.08896	0.068451	0.0052181	0.048401	0.15396	0.11761	0.24498	0.20632	-0.0052792	0.0057271	-0.0094491	0.020365	0.00050696	0.00020986	-0.0084647	0.0021538	-0.015592	0.018322	0.020063	-0.017806	0.06061	0.053973	0.10147	0.051818	0.010521	0.037435
-0.0073194	-0.02201	-0.0072162	-0.0018461	-0.023188	-0.0019728	-0.021543	-0.0097063	0.19274	0.03515	0.069475	0.063333	0.023307	0.018803	0.15979	0.093701	0.22466	0.19444	-0.0042206	0.010322	0.020463	0.0064918	0.01125	0.0056126	-0.010489	-0.013066	-0.01692	0.031543	0.016815	-0.023697	0.068249	0.058351	0.094495	0.063191	-0.011869	0.050452
0.0037012	-0.011066	-0.0026192	0.011595	-0.0069887	0.00797	0.0088104	0.0053437	0.20299	0.037862	0.086113	0.079411	0.013159	0.031207	0.17204	0.092486	0.24056	0.19707	-0.010563	0.0095229	0.012878	-0.00971	0.015755	0.0022985	-0.015529	0.0022468	-0.0057419	0.044477	0.039028	-0.012061	0.064428	0.03717	0.093163	0.058724	0.0028426	0.050753
-0.02221	-0.019255	0.0014793	-0.0014973	-0.031017	0.0080211	-0.030209	-0.018891	0.21948	0.024	0.084055	0.077122	0.027078	0.050658	0.16596	0.11509	0.2543	0.21408	-0.00030194	0.0026091	-0.0044741	0.004841	0.010934	-0.002311	-0.039728	-0.0042415	-0.016764	0.040992	0.038516	-0.023586	0.070562	0.07585	0.10035	0.068769	0.010436	0.06561
0.0052083	-6.0458e-05	0.0073029	0.011602	-0.0093621	0.009791	0.0018796	-0.008043	0.19245	0.032347	0.11606	0.085814	0.028716	0.044598	0.14919	0.15243	0.22107	0.23884	0.0025525	0.018942	0.005059	0.01496	-0.013449	0.0083144	-0.026635	-0.0061651	-0.03093	0.026558	0.030261	-0.011603	0.04235	0.056277	0.12617	0.069817	0.0073538	0.023054
0.0040176	-0.00091688	0.00060331	0.016167	0.0015642	0.025408	0.010053	0.0038213	0.20055	0.052039	0.11817	0.10119	0.018762	0.046309	0.17327	0.15339	0.23898	0.24151	-0.0051948	0.011331	0.0051942	0.012899	0.0021621	0.0013391	-0.016309	0.016354	0.0013316	0.039165	0.044803	-7.6841e-05	0.050637	0.056992	0.12232	0.06155	0.015511	0.025592
-0.010321	-4.1102e-05	0.0052302	0.0073702	-0.0074901	0.023287	-0.010102	-0.0049116	0.21347	0.022877	0.11556	0.09877	0.034952	0.067423	0.1761	0.16098	0.25348	0.23743	0.0064556	0.0079878	-0.019994	0.02267	-0.0060508	-0.02334	-0.041375	0.017725	-0.0049076	0.020955	0.020073	-0.020573	0.040361	0.061387	0.10934	0.076367	0.0098947	0.042096
0.003159	-0.012829	0.0016183	0.015323	0.0077882	0.040399	0.013265	0.0065252	0.18452	0.04555	0.11152	0.089746	0.013574	0.040342	0.16296	0.13397	0.21807	0.23665	0.003297	0.016512	0.022672	0.0019669	0.010138	0.0011201	-0.0085076	0.001847	-0.0076698	0.040593	0.039064	-0.0021373	0.045704	0.045524	0.1208	0.069291	0.0080655	0.04163
-0.0089683	-0.012931	-0.00043652	0.0067089	-0.026461	0.024066	-0.016397	-0.0064943	0.20979	0.0093417	0.11097	0.0637	0.040154	0.046144	0.18284	0.14046	0.24983	0.24362	0.017018	0.013061	0.0064356	0.010765	0.011021	-0.0012485	-0.018232	-0.012463	-0.017963	0.031249	0.034668	-0.016106	0.067085	0.078411	0.12259	0.084581	0.013474	0.050183
0.0017099	-0.0013151	-0.00073036	0.016248	-0.0006778	0.028084	-0.001701	0.0045161	0.19789	0.032514	0.096482	0.10173	0.02316	0.057919	0.19054	0.1431	0.24578	0.23675	0.0028325	-0.0083086	-0.0066595	-0.009892	0.01453	-0.0098335	0.0024377	0.003974	0.0064795	0.031699	0.034836	-0.01	0.064532	0.077131	0.13194	0.09013	0.012578	0.053945
-0.00018978	-0.00044559	-0.010111	0.018031	-0.0091187	0.033676	0.0042932	-0.010977	0.25361	0.044186	0.086277	0.10267	0.013657	0.055954	0.17913	0.15781	0.28824	0.27758	0.0037308	0.0044757	0.0035408	0.012895	0.0055938	-0.010592	0.0073932	0.029964	-0.01289	0.05125	0.05412	-0.00040504	0.1117	0.10555	0.1593	0.11018	-0.0055115	0.057823
-0.013817	-0.0031368	0.0013762	0.014598	-0.011626	0.033176	-0.0041764	0.0043609	0.25152	0.073926	0.064181	0.09965	0.01485	0.036812	0.17986	0.17292	0.27672	0.28498	0.015684	0.0061044	0.0046041	0.023331	0.0082906	0.0042785	0.013124	0.02763	-0.010085	0.056529	0.053832	-0.00031383	0.088099	0.095711	0.13219	0.11804	0.0040475	0.072053
-0.0070124	-0.0047436	-0.015376	-0.013178	-0.017442	-0.0085099	-0.027323	-0.023311	0.28148	0.049201	0.075527	0.107	0.010164	0.057173	0.18548	0.1302	0.29967	0.24805	-0.0012942	0.013335	0.0097368	0.0058023	-0.015958	0.01416	0.010307	0.019497	-0.0072005	0.045151	0.04356	-0.013649	0.088416	0.095563	0.15082	0.07391	-0.014017	0.054154
-0.013954	0.0065931	-0.0075568	0.010159	-0.010499	0.011588	0.0064468	-0.006087	0.2822	0.048368	0.13295	0.11974	0.021197	0.051584	0.1828	0.18415	0.30233	0.30119	0.014419	0.017239	0.0022929	0.031026	-0.012116	0.0056854	0.017394	0.03307	-0.0096445	0.037951	0.0421	-0.012394	0.095278	0.10194	0.16187	0.10447	0.0087016	0.054239
-0.010643	-0.0015381	-0.012207	6.9943e-05	-0.0091634	0.0096864	-0.0047269	-0.0060369	0.24041	0.04147	0.095189	0.11566	0.031791	0.065052	0.18913	0.16527	0.27693	0.28226	-0.002822	0.0093517	0.0034843	0.029536	-0.012077	0.0063444	-0.0027897	0.019387	0.0027876	0.059173	0.058937	-0.0046299	0.074968	0.089599	0.16197	0.10523	0.0056728	0.070685
-0.0046217	7.0231e-05	-0.0021551	0.011669	-0.011326	0.029546	-0.0022611	-0.0076982	0.24464	0.05194	0.11631	0.11393	0.0079133	0.04471	0.19132	0.15504	0.27235	0.27598	0.0078202	0.0050602	-5.1282e-05	0.016398	0.0011013	0.0018451	0.0060642	0.018387	0.0017173	0.066257	0.058584	0.0013481	0.083726	0.09174	0.15217	0.089377	-0.015145	0.051343
0.0019175	0.0073321	0.0012715	0.016348	0.0010313	0.036534	0.0016652	0.0046753	0.27707	0.0099949	0.11404	0.088542	0.014255	0.074781	0.17883	0.16405	0.28989	0.28389	0.017652	0.016719	-0.014655	0.020365	-0.0034465	0.0027898	0.014381	0.017955	0.003388	0.045764	0.04612	0.0057239	0.090524	0.099933	0.13829	0.12977	0.00087429	0.081628
0.0084494	-0.0071698	-0.0018251	0.0081907	0.019238	0.052867	0.0044	0.0039329	0.21663	0.045383	0.037221	0.10116	0.036591	0.012456	0.16158	0.14073	0.25038	0.25008	0.015961	-0.0040596	0.017425	0.019495	0.0078026	-0.0020755	0.010246	0.025926	-0.003664	0.058795	0.045721	0.003493	0.061945	0.071478	0.10017	0.11156	0.016664	0.076122
0.0092937	-0.0030691	-0.017017	0.01164	0.003226	0.026653	-0.00027784	-0.0035991	0.22587	0.029705	0.043078	0.095894	0.0037944	0.041965	0.15957	0.09339	0.26265	0.20585	-0.01101	0.0080807	0.022013	-0.0044111	-0.0033228	-0.012479	0.0015932	0.025233	-0.01003	-0.009604	-0.03605	-0.020261	0.084822	0.070004	0.12867	0.079413	0.0078174	0.06946
0.01306	0.010315	-0.0085552	0.017458	0.010173	0.023384	0.012723	0.0082626	0.22942	0.030711	0.078309	0.10447	0.018868	0.069332	0.16285	0.15757	0.26492	0.25718	0.011609	0.012844	0.018894	0.023214	0.0050297	0.00014813	0.013544	0.033488	0.0028612	0.0088542	-0.00021622	-0.0041548	0.082663	0.095084	0.1241	0.094872	0.023886	0.059465
-0.011726	0.0075034	-0.029675	0.0010987	0.007315	0.029431	0.0063486	0.0029385	0.19786	0.013351	0.084338	0.098505	0.030525	0.028212	0.18742	0.13609	0.2492	0.24765	0.0075891	0.0052599	0.012028	0.02594	0.0051261	-0.0011144	0.0046653	0.029559	-0.0062832	0.020494	-0.0035563	0.0016714	0.060481	0.079461	0.13062	0.10252	0.010224	0.067827
0.018343	0.013428	-0.016539	0.016105	0.015648	0.048376	0.014095	0.0050125	0.19608	0.033979	0.067145	0.10096	0.019457	0.033293	0.16872	0.11211	0.23273	0.23107	0.0058551	0.010481	0.023078	0.018073	0.0056051	-0.006799	0.0072015	0.036564	0.0062349	0.039586	0.031521	0.0084134	0.050601	0.060193	0.12305	0.079571	0.0012389	0.063421
0.0048252	-0.001081	-0.003787	0.018335	0.012109	0.042187	0.014725	0.0012366	0.23131	-0.044847	0.093838	0.075025	0.027092	0.05397	0.16615	0.13356	0.26694	0.25099	0.014022	0.0014639	-0.0067101	0.021865	0.01729	-0.012381	0.0046359	0.0262	-0.005805	0.026726	0.040068	-0.0033053	0.085591	0.09164	0.1166	0.11794	0.0051663	0.080797
0.0070948	-0.019408	0.0053845	0.0008069	0.0074747	0.01976	-0.023066	-0.00089809	0.22764	0.045488	0.032483	0.090318	0.038698	0.017989	0.1605	0.11394	0.25507	0.21929	0.01225	0.0090756	0.021279	0.00058355	0.0076116	0.010157	0.013582	0.021375	-0.0062996	0.038807	0.033754	-0.024584	0.078978	0.072168	0.11603	0.095014	0.014649	0.071396
-0.00099742	0.011314	0.0072106	0.0071743	0.010923	0.030344	-0.0021831	-0.003081	0.23763	0.03997	0.090208	0.12204	0.035908	0.039904	0.16153	0.16412	0.26444	0.27049	0.0083193	0.0079397	0.021191	0.02385	0.0036995	0.0060843	0.019007	0.035811	0.007604	0.037346	0.032545	-0.0075645	0.075673	0.080322	0.10494	0.087837	0.020541	0.05743
-0.00022966	-0.0035637	-0.0033934	-0.013352	0.009637	0.022943	-0.010744	0.0053839	0.22399	0.049648	0.062121	0.099473	0.048761	0.015226	0.18591	0.1476	0.25286	0.25727	0.016567	0.0011023	0.019138	0.032782	0.0034704	0.0053493	0.011264	0.015367	-0.0096651	0.034934	0.024671	0.0018207	0.050048	0.060609	0.099649	0.10342	0.012752	0.067672
0.0072883	0.0061377	0.0003206	0.0067412	0.016988	0.040864	0.0051743	0.0063444	0.20798	0.061397	0.065986	0.097389	0.043027	0.013964	0.1769	0.14018	0.24348	0.2513	0.026883	-0.0023567	0.028296	0.025353	0.0095675	-0.003778	0.017622	0.02499	0.0073489	0.06837	0.055755	0.0066824	0.021465	0.028169	0.097079	0.09878	0.012952	0.065437
-0.0026717	-0.0064065	0.013707	0.0095331	0.0075995	0.040692	0.0017001	0.0078265	0.24233	0.012805	0.086971	0.077616	0.047271	0.039602	0.17743	0.14474	0.27032	0.25998	0.025102	0.0086962	0.002103	0.03342	0.022099	0.0036847	0.020398	0.024875	0.0073385	0.034982	0.03392	0.011913	0.065584	0.074125	0.10143	0.10399	0.015306	0.074908
0.0020669	0.0083902	-0.00863	0.0081882	-0.02142	-0.0056133	-0.0073539	-0.018547	0.26248	0.053455	0.1002	0.10467	0.021486	0.053215	0.15766	0.13913	0.27636	0.23734	-0.0042804	0.0064229	0.015642	0.014972	-0.0055009	0.0014979	0.016825	0.019607	-0.0061907	-0.0053274	-0.0093181	-0.020183	0.08372	0.085976	0.13357	0.068452	0.01946	0.0429
-0.0051181	-0.021393	-0.028749	-0.024797	-0.012416	-0.00085552	-0.034494	-0.031019	0.21118	0.030138	0.046331	0.10894	0.036968	0.018232	0.18227	0.10157	0.26181	0.21255	-0.0040967	0.015421	0.015024	0.014295	-0.0090963	0.0090997	0.0070795	0.011394	-0.004334	0.0069395	-0.022287	-0.042278	0.062803	0.068486	0.1263	0.077432	0.011375	0.06042
0.010298	-0.0053859	-0.0029007	0.0080149	-0.00011201	-0.0011423	-0.0019487	-0.0057803	0.22901	0.050541	0.074138	0.090478	0.0064358	0.024009	0.17243	0.089407	0.26798	0.21079	0.0016514	0.014197	0.023846	-0.015418	0.0089857	0.0035134	0.0010341	0.0086042	0.0020879	0.034857	0.027223	-0.026937	0.048343	0.028696	0.12221	0.066888	-0.00096538	0.056048
-0.0051789	-0.0071583	0.011318	0.0029741	-0.0062847	0.006249	-0.027095	-0.0080234	0.25691	-0.00083079	0.080269	0.083794	0.031525	0.055473	0.15617	0.12267	0.28082	0.23814	0.0077177	0.011529	0.003004	-0.0031574	0.015232	-0.0038013	0.0016676	0.011631	-0.018726	0.015802	0.014196	-0.028643	0.08254	0.088828	0.11805	0.10204	0.016137	0.07623
0.0042121	0.01158	-0.0059762	-0.0064504	-0.0065956	-0.0018523	-0.0079708	-0.0034181	0.2118	0.02905	0.12459	0.11746	0.037225	0.036446	0.18846	0.16744	0.25955	0.27012	0.00019077	0.020336	0.0046428	0.022794	-0.016445	0.0094085	0.003287	0.030153	-0.01934	0.021701	0.010471	-0.015205	0.046657	0.075866	0.14934	0.10722	0.0077055	0.052702
0.010513	0.010399	0.0063405	0.012438	0.00221	0.029324	0.0058113	-0.003161	0.22384	0.046851	0.13457	0.11775	0.014442	0.042093	0.18751	0.15306	0.26562	0.2668	0.010413	0.014462	0.022406	0.02429	-0.00039132	0.0033704	0.017161	0.030938	0.0089056	0.036188	0.033349	-0.0013829	0.061619	0.071831	0.13523	0.071925	0.014417	0.031619
0.0085185	0.0032762	0.014606	0.015793	0.011634	0.028291	0.0038399	0.0023022	0.24686	0.011112	0.14182	0.098686	0.035411	0.064211	0.17422	0.16774	0.27593	0.26888	0.017494	0.015653	-0.022131	0.028819	0.0058189	-0.0078039	0.018729	0.033635	-0.0071288	0.0097691	0.017699	0.00052689	0.057853	0.07612	0.11815	0.12134	0.0088866	0.075316
0.0095896	0.0038031	-0.01529	0.00045555	0.0093781	0.037605	0.0005225	0.0053824	0.18246	0.038335	0.094245	0.10317	0.020051	0.022995	0.19918	0.12444	0.23662	0.23914	0.0020031	0.017268	0.022231	0.029654	-0.0042926	0.0017289	0.0039905	0.012618	0.003369	0.040434	0.030236	0.0076541	0.03052	0.044554	0.12713	0.081721	0.0012457	0.06084
0.0032745	0.0085156	0.0031514	0.0039941	-0.0028737	0.027201	-0.00047265	0.0031499	0.22212	-0.031239	0.1015	0.073927	0.047786	0.039245	0.19807	0.13783	0.268	0.25865	0.020231	0.020243	-0.0066668	0.031328	0.01452	-0.0013073	0.012475	0.010293	-0.00075669	0.018301	0.031482	-0.0042634	0.070554	0.080709	0.12235	0.12612	0.013662	0.078868
0.014959	0.008624	0.011416	0.017536	0.016025	0.041409	-0.0022517	0.0017734	0.20867	-0.0081229	0.083063	0.082513	0.024045	0.040137	0.17921	0.12569	0.2467	0.23936	0.018144	-0.005623	0.0034408	0.010277	0.022582	-0.012483	0.024184	0.015862	0.015212	0.028577	0.02615	0.00069289	0.054803	0.068067	0.12209	0.1074	-0.0026147	0.07324
-0.0066156	-0.0074493	0.00087605	0.015975	-0.013003	0.038438	-0.0060769	-0.0014401	0.26075	0.072315	0.048001	0.12379	0.04317	0.0084069	0.18384	0.16938	0.29745	0.27335	0.010903	0.0054589	0.014969	0.016953	0.021758	0.0055893	0.014819	0.024794	0.0039183	0.0586	0.037691	0.0026987	0.087778	0.081568	0.14616	0.095055	0.006584	0.063491
0.010581	-0.0022905	0.0030205	0.012921	-0.0086594	0.0026124	-0.012915	-0.013885	0.26646	0.042968	0.063108	0.092681	0.029571	0.062893	0.1727	0.12332	0.29328	0.23031	-0.0014485	0.014056	0.020655	-0.0046542	0.017975	0.0094456	0.012015	0.031503	0.0036939	0.035766	0.031296	-0.0069659	0.096058	0.072745	0.159	0.076981	0.0045286	0.057076
-0.0035019	0.00094493	-0.010223	0.022294	0.0024461	0.024557	0.010287	-0.0063047	0.27584	0.062951	0.088871	0.10908	0.045419	0.068043	0.17233	0.17944	0.29984	0.2818	0.01885	0.015111	0.012978	0.033452	0.019928	0.011868	0.0079687	0.037523	0.0082435	0.027841	0.042001	-0.0008067	0.10845	0.094397	0.16743	0.077288	0.014329	0.040897
7.8581e-05	-0.0048389	-0.003842	0.0041556	-0.0018945	0.024116	-0.012854	-0.014141	0.2532	0.039408	0.083541	0.098059	0.04916	0.072754	0.18598	0.16893	0.28739	0.27765	-0.00050845	0.0046749	0.010688	0.02343	0.018993	0.0062273	0.012309	0.017383	0.0074956	0.046532	0.04507	0.0067667	0.084364	0.068388	0.17243	0.096122	0.0044675	0.056579
0.0054128	-0.0010274	-0.00016828	0.012117	-0.0048544	0.032893	0.0020615	-0.0084202	0.25773	0.051807	0.089365	0.10903	0.037342	0.048611	0.17531	0.1446	0.28336	0.25934	-0.00050541	0.013944	0.0018351	0.0029056	0.014842	0.0074947	0.0097104	0.035946	0.0051679	0.059319	0.056706	0.0081056	0.095396	0.071011	0.16554	0.070001	-0.014731	0.04439
-0.015942	-0.00025459	-0.0014907	0.013533	0.0069989	0.035185	0.011998	-0.0062159	0.27994	0.023045	0.097577	0.090177	0.030442	0.074119	0.16984	0.16175	0.30035	0.27329	0.014494	0.018714	-0.0003541	0.01969	0.013053	-0.0060458	0.015598	0.020544	0.0004137	0.043157	0.045861	0.012526	0.098925	0.085402	0.1497	0.10507	0.0021707	0.065351
-0.0022536	-0.0062809	0.0050443	-0.00014175	-0.023814	0.011345	-0.036047	0.0010487	0.26056	0.063107	0.036857	0.10157	0.037251	0.051435	0.17081	0.13761	0.27622	0.23798	0.019262	0.0080344	0.02473	0.015697	0.020774	0.018457	0.018476	0.023787	0.0091388	0.052711	0.053905	-0.0093373	0.082435	0.095367	0.13999	0.084351	0.0061136	0.064034
-0.036786	0.0010803	-0.011503	0.013199	-0.023894	0.026097	0.0017241	-0.011944	0.27843	0.070224	0.092233	0.12616	0.038483	0.053075	0.17206	0.18727	0.29694	0.29285	0.019047	0.0088626	0.021122	0.031068	0.013885	0.0091462	0.015174	0.040946	0.013628	0.046176	0.053724	-0.0080695	0.094359	0.089155	0.14603	0.082159	0.0099577	0.049456
-0.016769	-0.014678	-0.0082444	-0.0061739	-0.030113	0.012334	-0.026876	-0.0024203	0.27169	0.059707	0.062291	0.10704	0.040238	0.075281	0.18642	0.17574	0.28724	0.28364	0.0073649	0.0045683	0.022319	0.031933	0.012422	0.0014355	0.013046	0.00064847	0.0018977	0.04447	0.043519	-0.0046662	0.068786	0.074343	0.14047	0.09444	-0.0010007	0.060114
-0.018134	-0.0065926	-0.0081188	0.004487	-0.034551	0.02565	-0.0064008	-0.00095055	0.2636	0.066706	0.078368	0.11398	0.034778	0.046608	0.18201	0.16627	0.28945	0.27739	0.016539	0.0079235	0.014045	0.02397	0.010921	0.0016278	0.014328	0.017161	0.010282	0.072733	0.048934	-0.00065686	0.068149	0.06168	0.13544	0.08076	-0.007861	0.055156
-0.030361	0.0012307	-0.00010945	0.0091783	-0.0076671	0.03384	0.0032123	0.0089264	0.28613	0.045309	0.071442	0.093151	0.038454	0.064583	0.17752	0.16887	0.30451	0.28135	0.022846	0.018767	0.012317	0.033848	0.012723	0.0089254	0.024169	0.012038	0.013798	0.048079	0.046982	0.012482	0.074554	0.086328	0.1351	0.097553	0.0088222	0.077085
-0.021956	0.0063691	-0.02034	0.0055111	-0.021286	-0.021137	0.00090748	-0.015605	0.28929	0.051192	0.11169	0.10325	0.025352	0.068346	0.16869	0.16163	0.29069	0.26271	0.013456	0.012045	0.017597	0.029771	0.0098124	0.014594	0.017446	0.029429	0.0065958	0.041686	0.047411	-0.0092134	0.081095	0.083803	0.15793	0.070862	0.013524	0.041219
-0.0031183	-0.016019	-0.017073	-0.048392	-0.03341	-0.037847	-0.044664	-0.040095	0.25527	0.035126	0.058623	0.098992	0.027247	0.066602	0.18359	0.12688	0.27779	0.23889	0.0013778	0.014908	0.021121	0.021004	0.0012685	0.018171	0.015155	0.004921	0.012764	0.049638	0.04265	-0.014497	0.067711	0.078321	0.14047	0.084589	0.0023072	0.0633
0.0045033	-0.0078083	0.0075772	-0.017728	-0.022888	-0.01517	-0.0042123	-0.01061	0.2798	0.051787	0.094605	0.095188	0.0059085	0.05388	0.18535	0.11763	0.29525	0.23776	0.0062892	0.018911	0.017871	-0.0012201	0.013713	0.019481	0.0072041	0.016874	0.013206	0.061778	0.052914	-0.0065854	0.07271	0.061095	0.14097	0.05772	-0.012872	0.043118
-0.01475	0.0064383	0.0037512	-0.01129	-0.0041457	0.0019676	-0.015543	-0.0087604	0.29563	0.027421	0.080158	0.085408	0.015691	0.093931	0.16583	0.14031	0.29753	0.25577	0.017305	0.018392	0.016836	0.0089287	0.0075489	0.020042	0.013293	0.020906	0.0094174	0.045004	0.047655	0.0032701	0.075019	0.093438	0.13352	0.092801	0.013431	0.078063
-0.011307	-0.0023819	-0.014452	0.00077475	-0.021504	-0.0076159	-0.00091894	-0.016246	0.26353	0.047208	0.11635	0.11721	0.037149	0.061561	0.17544	0.19482	0.28313	0.29876	0.010177	0.017208	0.005054	0.03352	-0.0058256	0.011874	-0.001333	0.031299	-0.0031767	0.060544	0.050191	-0.012637	0.05549	0.072707	0.18701	0.09713	-0.013038	0.037988
-0.048948	-0.0079635	-0.0048769	0.007319	-0.02374	0.0099318	0.0045878	-0.01642	0.27968	0.072703	0.14211	0.12678	0.0084126	0.048811	0.17901	0.18078	0.29507	0.29017	0.018867	0.015763	0.0054145	0.032234	0.0041219	0.01249	-0.0012712	0.038045	0.010736	0.058481	0.060064	-0.0067366	0.083119	0.078187	0.16415	0.059707	-0.0009541	0.020232
-0.031855	0.0028409	-0.0065826	0.011042	0.0068289	0.020154	0.012658	-0.0045403	0.28626	0.044046	0.11855	0.11029	0.021244	0.082424	0.16881	0.18975	0.29599	0.29063	0.020604	0.021395	-0.0069265	0.039134	-0.0024015	0.0070041	0.0080712	0.042191	0.0046135	0.057349	0.050567	0.0045589	0.065822	0.069558	0.15218	0.10726	0.0079512	0.060872
-0.00069125	-0.016964	-0.00089414	-0.009118	-0.0218	0.01671	-0.0050683	-0.0098479	0.25137	0.046998	0.10025	0.10608	0.012014	0.07105	0.17992	0.15365	0.27305	0.26322	-0.0015841	0.019768	0.0073131	0.02952	0.0013627	0.0057663	0.0030736	-0.0013777	0.01037	0.059235	0.053276	0.003562	0.054881	0.055921	0.16421	0.078561	-0.016864	0.0546
0.0020339	0.0059511	-0.006067	0.0018593	-0.0067147	0.01467	-0.0020193	-0.0040711	0.27368	0.0096121	0.097296	0.074745	0.033559	0.10008	0.18247	0.16178	0.29186	0.28367	0.015284	0.019383	-0.0039249	0.035101	0.0016055	0.0074148	0.021938	0.0062552	0.011306	0.043786	0.051122	0.00948	0.067327	0.074671	0.15852	0.11641	0.010369	0.076433
0.0038507	0.0034366	0.0069361	0.0082287	-0.00023181	0.023883	-0.00032998	-0.0042692	0.27128	0.038008	0.099536	0.098942	0.0081908	0.080564	0.16891	0.15341	0.28058	0.26587	0.01353	0.010504	0.0011381	0.020136	0.0055496	0.0013992	0.025172	0.013483	0.017922	0.049862	0.040954	0.010529	0.084465	0.084033	0.1484	0.10114	-0.013062	0.060935
0.01611	-0.014913	0.01131	0.015925	-0.001666	0.043888	-0.011279	0.0015347	0.2204	0.059049	0.012091	0.099929	0.050461	0.017284	0.13499	0.11907	0.24485	0.20716	0.0052166	0.0059438	0.011788	0.0058445	0.016253	0.011132	0.0083788	0.01776	0.0041142	0.035093	0.02127	-0.0015203	0.074541	0.073703	0.13833	0.089214	0.023352	0.070648
0.0014003	0.005643	-0.00092615	0.019756	0.011407	0.049727	0.0018513	0.0025566	0.24485	0.053795	0.051509	0.12525	0.052735	0.045076	0.15663	0.17368	0.2758	0.26483	-0.0026059	0.0025895	0.019177	0.028623	0.018399	0.011766	0.0070116	0.027091	0.015487	0.042175	0.039533	0.0036671	0.088014	0.092596	0.1356	0.069241	0.02737	0.047037
-0.016406	-0.013308	-0.008107	0.0011199	0.0038373	0.03245	-0.0092012	0.0011183	0.24339	0.046272	0.056891	0.10961	0.042309	0.018984	0.17241	0.16335	0.27014	0.26461	0.0098326	-0.0098885	0.0088814	0.029149	0.013379	0.0030641	0.0099472	0.011274	-0.0065925	0.020563	0.0052676	0.0083133	0.055787	0.066437	0.12798	0.097265	0.010896	0.056592
0.0099609	0.0068934	-0.0080956	0.013833	0.0052617	0.045992	0.0083246	0.0046591	0.23101	0.07578	0.05467	0.13038	0.050915	0.016218	0.16204	0.14508	0.26849	0.25604	0.0079845	0.0035771	0.018475	0.023571	0.0079724	0.0021686	0.0092553	0.025885	0.0098589	0.063189	0.051409	0.0093627	0.041628	0.040107	0.13399	0.090142	0.019382	0.060899
-0.012214	-0.012521	0.0031811	0.015049	0.0011387	0.049488	0.01068	0.0030076	0.26318	0.021772	0.084542	0.10044	0.052679	0.030069	0.1718	0.15772	0.29211	0.26721	0.015639	0.0042262	0.0025866	0.034843	0.017972	0.0058074	0.0092621	0.019451	-0.0012328	0.047794	0.043426	0.015595	0.076321	0.074577	0.13666	0.10545	0.014435	0.068788
0.014425	0.0083968	0.0022622	0.021777	-0.0066749	0.021921	0.0086492	0.0025007	0.24578	0.059105	0.051218	0.08556	0.037411	0.063837	0.13884	0.13417	0.25349	0.21653	-0.00074291	0.0090372	0.023718	0.023316	0.02213	0.0041713	-0.0014966	0.020788	0.012172	-0.018719	-0.032298	0.002395	0.083208	0.088614	0.1538	0.056933	0.028123	0.043591
0.0062347	-0.01812	-0.012231	-0.002207	-0.011317	0.012284	-0.011348	-0.0088264	0.21219	0.02896	0.047776	0.082067	0.038209	0.019839	0.1609	0.1066	0.24462	0.20602	-0.0020351	0.0087054	0.014894	0.01075	0.015816	0.0069899	0.010541	0.019487	0.0048077	-0.026899	-0.079446	-0.0031478	0.078357	0.075477	0.14266	0.082718	-0.0061818	0.060785
0.024317	-1.1819e-05	0.0059065	0.016659	0.0099367	0.02962	0.0111	0.0057853	0.22819	0.045185	0.053212	0.081025	0.013758	0.027337	0.14355	0.08478	0.2476	0.18916	-0.010696	0.015968	0.024524	0.0011037	0.014998	0.0085338	-0.024747	0.023578	0.015834	0.014973	0.0056363	0.0065743	0.065007	0.0355	0.14575	0.060438	0.013809	0.055578
-0.00020672	-0.026554	0.0080604	0.013338	0.0045147	0.025276	0.0015197	-0.0017637	0.2529	-0.0037801	0.078128	0.077087	0.031219	0.061349	0.138	0.1152	0.26408	0.22165	0.0012854	0.0097375	0.014601	0.013146	0.019848	-0.011787	-0.0097607	0.01981	-0.017971	0.016175	0.016037	0.0041611	0.089048	0.079095	0.13447	0.084838	0.022995	0.070674
0.0097055	0.0062422	-0.0071111	0.010996	0.005746	0.015784	-0.00013278	0.00072005	0.22614	0.029513	0.090991	0.094083	0.041775	0.065315	0.17275	0.1762	0.26045	0.26904	0.014585	0.004229	0.0045305	0.022548	0.012877	0.010948	-0.0050138	0.034832	-0.0094457	-0.014818	-0.01856	0.0051123	0.056325	0.08571	0.16556	0.087861	0.0080726	0.01548
0.016833	0.0073341	-0.0029594	0.018616	0.014761	0.037529	0.013122	0.0053333	0.23611	0.059944	0.086727	0.11178	0.032926	0.06129	0.16602	0.15357	0.2615	0.25433	0.0028602	0.016021	0.02315	0.025912	0.016318	0.011036	-0.0059822	0.038433	0.0213	0.02382	0.031125	0.011402	0.074886	0.081038	0.16352	0.054479	0.025501	0.017279
0.0060175	-0.0054913	0.0069096	0.018796	0.015519	0.032664	0.016986	0.0040177	0.25398	0.020212	0.089875	0.096627	0.04422	0.074787	0.16556	0.16807	0.27351	0.26348	0.014206	0.01436	-0.0075908	0.034337	0.019485	-0.017559	-0.010694	0.036454	-0.010877	0.01199	0.020437	0.011688	0.066337	0.080577	0.13965	0.083996	0.0075986	0.055274
0.013971	0.0021351	-0.006693	-0.011239	0.012827	0.05665	0.0063161	0.0055737	0.21441	0.033506	0.080923	0.092939	0.024328	0.035118	0.17946	0.13808	0.25127	0.24919	0.0021273	0.014072	0.014108	0.0228	0.013011	0.0029023	0.0054315	0.025224	0.00071305	0.01588	0.0046123	0.02394	0.052898	0.052332	0.1553	0.082542	-0.0038819	0.058186
-0.011753	-0.0093352	-0.0025154	0.011928	-0.0093887	0.032175	0.010906	-0.0006231	0.23663	-0.015448	0.098881	0.066517	0.056198	0.05186	0.18943	0.15586	0.28262	0.27179	0.016183	-0.0037279	-0.016452	0.029939	0.023669	-0.00859	0.0083149	0.023983	-0.024492	0.01254	0.019513	0.015287	0.082282	0.079042	0.1456	0.10813	0.0030355	0.056412
0.012232	0.0019022	0.0053068	0.016368	0.016007	0.040543	0.012497	-0.007817	0.24042	0.010453	0.075511	0.089253	0.037452	0.044209	0.17136	0.13256	0.26545	0.24628	0.0030476	0.0018839	0.013192	0.01737	0.019739	-0.0057606	0.013652	0.029976	0.0095027	0.027704	0.031427	0.011267	0.079023	0.074662	0.15332	0.091632	0.0022011	0.066636
0.0069222	-0.00079065	0.0028566	0.0029328	0.00291	0.036935	0.0030111	0.0053829	0.25141	0.048966	0.083741	0.1081	0.050134	0.048179	0.18094	0.14845	0.27966	0.26135	0.016893	0.00011666	0.019003	0.026616	0.01625	-0.0015851	0.027364	0.010136	0.018723	0.03437	0.034174	0.016363	0.056309	0.053142	0.13644	0.095395	0.012616	0.070072
-0.010847	-0.0075719	0.0017312	-0.0090158	-0.0051759	0.029819	-0.0010421	0.0061825	0.26825	0.014354	0.089199	0.081672	0.057038	0.057299	0.18617	0.15266	0.28891	0.27303	0.022827	0.013985	0.00262	0.040571	0.021465	0.0065691	0.019839	0.0073831	-0.0052694	0.016519	0.029411	0.016611	0.07457	0.073794	0.13132	0.098191	0.011386	0.05558
0.0012556	-0.010173	-0.0090685	-0.022069	-0.0026381	0.026413	-0.00019298	0.0052026	0.24198	0.066646	0.075119	0.11784	0.032463	0.044215	0.18308	0.15067	0.26505	0.26185	0.013753	0.011667	0.025821	0.032856	0.00095583	-0.00011977	0.01277	0.005275	-0.0042201	0.038415	0.029262	0.0068837	0.032418	0.025768	0.11759	0.084757	-0.0018057	0.05978
-0.019186	-0.0015098	0.0063288	0.010593	0.010595	0.036319	0.0029652	-0.0048845	0.2685	0.032531	0.11114	0.11676	0.048949	0.06294	0.17367	0.17294	0.28632	0.2755	0.0055032	0.011112	0.014166	0.034413	0.014216	0.0066799	0.0048289	0.036891	0.011096	0.029929	0.024231	0.012819	0.074917	0.073525	0.12995	0.096408	0.01228	0.062594
-0.006385	0.0019857	-0.0048933	0.0093221	-0.0053011	0.03277	0.0029879	-0.0072113	0.24839	0.055655	0.10699	0.14358	0.04331	0.0508	0.17448	0.16928	0.27675	0.27397	0.0059319	0.0016193	0.026399	0.02711	0.0096864	0.0079231	0.010294	0.03256	0.017378	0.062877	0.055155	0.0028144	0.066799	0.055508	0.13221	0.05753	0.018665	0.027653
-0.0082231	-0.0038791	-0.0087015	-0.0074416	0.0010926	0.016286	-0.013013	-0.0069194	0.25144	0.045113	0.097675	0.12559	0.044979	0.035463	0.17627	0.18429	0.27171	0.2808	0.00039221	0.010171	0.010326	0.02506	0.0046718	0.010883	0.0023233	0.011921	-0.017004	0.029428	0.024356	-0.0069796	0.068718	0.073857	0.12834	0.088352	0.0017959	0.028576
-0.0044772	-0.013767	0.014055	0.0037985	-0.011841	0.022926	-0.012796	0.0065904	0.26148	0.029601	0.057561	0.085713	0.050217	0.06181	0.13397	0.13057	0.2681	0.23381	0.020148	0.012949	0.011325	0.021736	0.024602	0.016529	0.0096433	0.011404	0.0071348	0.037263	0.041062	0.008612	0.084463	0.073256	0.13207	0.10032	0.025062	0.07061
0.015922	-0.015183	0.003533	-0.0048825	-0.013239	0.01131	0.002717	0.0079198	0.23702	0.070922	0.046458	0.095606	0.026226	0.026392	0.1498	0.10761	0.25651	0.21252	0.018243	0.012744	0.022007	0.011167	0.017828	0.01175	0.0056177	0.010963	0.012977	0.060142	0.05193	-0.013331	0.053567	0.033092	0.12388	0.078634	0.013455	0.054323
-0.0030633	-0.038636	-0.0045083	-0.035661	-0.022224	-0.0089186	-0.051394	-0.0021192	0.23433	0.045591	0.027465	0.093879	0.048819	0.033637	0.15743	0.11808	0.24561	0.21305	0.014053	0.0093181	0.016493	0.023304	0.016475	0.013301	0.014273	-0.011872	-0.0053152	0.012762	0.0054263	-0.026915	0.079656	0.072696	0.125	0.08293	0.011289	0.053838
-0.0099205	0.0066555	0.0012587	0.0087065	-0.0075401	0.018892	-0.0078461	-0.0068221	0.25298	0.059997	0.06354	0.11001	0.038741	0.052632	0.13723	0.14654	0.25803	0.23179	0.010042	0.0049519	0.016389	0.022892	0.02005	0.011975	0.010079	0.020772	0.0084077	0.032905	0.036472	-0.0051325	0.089143	0.091346	0.13798	0.067744	0.025475	0.046492
0.0087334	-0.0060554	0.019338	0.0032101	0.0029952	0.0090087	-0.0036091	0.0014091	0.25387	0.023657	0.086194	0.082367	0.0040852	0.067321	0.14319	0.11062	0.26265	0.21943	0.0060355	0.0091432	0.0178	-0.010569	0.023856	0.0035306	0.0050762	0.0070527	0.015469	0.034235	0.031299	-0.001948	0.072727	0.060337	0.13279	0.091112	0.014852	0.06928
-0.0042386	-0.026665	0.00096815	-0.020679	-0.033397	0.0080061	-0.024571	-0.006106	0.24531	-0.01072	0.071171	0.070111	0.039708	0.048598	0.16313	0.11594	0.26424	0.23201	0.016107	0.019023	-0.0030366	0.022077	0.019548	0.0092869	0.0049387	-0.0076572	-0.0017415	0.012974	0.0066123	-0.0068587	0.082172	0.087301	0.1323	0.10357	0.020301	0.073401
0.0098755	-0.027533	-0.012105	-0.025567	-0.023694	0.0067393	-0.001215	-0.0041417	0.21735	0.030645	0.058014	0.083387	0.010476	0.021047	0.17168	0.091909	0.24905	0.20199	0.0035093	0.025147	0.020703	0.015962	0.012404	0.012331	-0.0022203	-0.016567	0.0099907	0.020307	0.0054511	-0.015462	0.043627	0.026739	0.12929	0.074527	-0.0010934	0.054589
-0.011858	0.0012884	0.011618	0.00675	-0.0020504	0.013443	-0.0035094	-0.0030014	0.27119	0.035365	0.1136	0.10037	0.028453	0.073858	0.13333	0.158	0.26293	0.24483	0.0083736	0.0076362	0.013043	0.028019	0.018825	0.0015574	-0.018229	0.019832	-0.0024511	0.014564	0.016969	0.0066344	0.076097	0.082252	0.14017	0.072531	0.022221	0.063227
0.0095106	0.0013677	0.0047171	0.0096077	-0.016889	0.0037137	0.010864	-0.0095138	0.25663	0.066532	0.11305	0.10097	0.0033916	0.047834	0.15451	0.13249	0.26559	0.22853	0.0055626	0.011888	0.021528	0.018612	0.01732	0.0096895	-0.020716	0.012042	0.015838	0.035002	0.035793	-0.001467	0.073063	0.05446	0.14643	0.039019	0.018715	0.020172
0.0035563	-0.0049645	-0.013926	-0.014894	-0.027031	-0.025302	-0.012363	-0.019779	0.23156	0.042863	0.093042	0.10438	0.032218	0.046392	0.15752	0.14776	0.24666	0.23463	0.0066648	0.015535	0.0071815	0.02142	0.0040595	0.0093853	0.00068602	0.014341	-0.010063	0.0058702	-0.011612	-0.016635	0.06171	0.076999	0.16032	0.07672	0.0099748	0.032871
0.0095177	-0.002978	0.0038321	-7.825e-05	0.00095947	0.024401	-0.00026029	-0.0099478	0.22386	0.044777	0.1265	0.12192	0.010291	0.053776	0.18621	0.16977	0.25826	0.27068	0.0060421	0.021784	0.014465	0.028729	-0.0049674	0.012687	-0.018319	0.024507	-0.0092225	0.038794	0.032984	0.0042392	0.035044	0.053473	0.15625	0.073167	-0.0027761	0.018291
0.0054076	0.0020757	0.0056423	0.0082987	-0.0083022	0.01129	0.0011031	-0.0038388	0.24549	0.0041816	0.12007	0.096948	0.04481	0.068379	0.18587	0.17952	0.27174	0.27979	0.018142	0.022832	-0.024906	0.031489	0.0041558	0.0051725	-0.0010243	0.031967	-0.03015	0.01407	0.016763	0.0039291	0.051243	0.064897	0.16165	0.1108	-0.00014949	0.051093
0.0090385	-0.0035368	0.016284	0.014717	0.013503	0.028951	0.0034666	-0.0058083	0.2491	0.039148	0.12255	0.10734	0.015967	0.072014	0.18011	0.16766	0.27131	0.26342	0.011537	0.0080934	0.01564	0.028384	0.012719	-0.002575	0.014498	0.030968	0.014389	0.023522	0.023026	0.013646	0.058131	0.067022	0.15655	0.091445	0.0080331	0.052365
0.013183	0.00079859	0.0087193	0.0061844	-0.0030533	0.037114	-0.0015186	0.0019583	0.23083	0.0012279	0.088053	0.07913	0.028924	0.062206	0.18498	0.13949	0.26459	0.25326	0.011287	0.015116	0.015769	0.026545	0.017241	-0.0032234	0.022285	0.0079096	0.0045288	0.020483	0.019094	0.013381	0.059704	0.062406	0.154	0.10801	-0.0019465	0.065686

## Sheet: fs7_overlapping
	cognition	personality	mental health
cognition	0.7366
personality	0.44985	0.57597
mental health	0.39112	0.57686	0.66664

## Sheet: fs17a_accuracy_cognition
Rest	MID	SST	N-back	Multi-kernel FC
0.2249	0.27359	0.21115	0.27147	0.32064
0.17353	0.23334	0.1662	0.23151	0.26168
0.17237	0.24137	0.17811	0.26413	0.28698
0.1942	0.24683	0.17559	0.24613	0.28012
0.21025	0.26909	0.2044	0.27073	0.30178
0.20065	0.24855	0.19454	0.25767	0.29018
0.19067	0.23816	0.19096	0.2589	0.28913
0.18896	0.25268	0.20404	0.25943	0.29191
0.20578	0.26487	0.19391	0.25659	0.30295
0.20404	0.26997	0.1932	0.2691	0.31872
0.21217	0.25994	0.17537	0.25813	0.30235
0.21648	0.28132	0.21104	0.27347	0.3133
0.22494	0.26582	0.19568	0.26541	0.30995
0.2214	0.26333	0.19569	0.26452	0.31677
0.2207	0.2802	0.21673	0.27075	0.31614
0.16116	0.22999	0.14875	0.23494	0.26758
0.18671	0.22676	0.14693	0.23224	0.26047
0.21009	0.26278	0.18712	0.25548	0.29261
0.18836	0.23924	0.17071	0.23613	0.2735
0.18133	0.22364	0.16285	0.23798	0.26796
0.18363	0.24428	0.16913	0.24475	0.27284
0.1779	0.23617	0.15952	0.25532	0.28488
0.19605	0.26667	0.18392	0.28131	0.30732
0.18872	0.23457	0.16956	0.25505	0.28688
0.18011	0.24074	0.16575	0.26167	0.29348
0.17593	0.25293	0.17393	0.26457	0.29597
0.19426	0.26486	0.18477	0.25986	0.28522
0.1885	0.24166	0.16565	0.24278	0.27227
0.18118	0.23512	0.15652	0.24515	0.2769
0.18173	0.25644	0.17501	0.25521	0.28519
0.20898	0.26659	0.19046	0.26155	0.29652
0.21125	0.26905	0.19683	0.28139	0.31126
0.19905	0.28575	0.20598	0.27401	0.30898
0.19952	0.24056	0.17214	0.25362	0.2886
0.20437	0.2533	0.19508	0.2642	0.29594
0.18638	0.2444	0.1867	0.26216	0.29443
0.22454	0.2674	0.20681	0.26767	0.31423
0.22673	0.27308	0.21333	0.29023	0.32929
0.23064	0.25987	0.19928	0.26584	0.31596
0.23191	0.27639	0.20424	0.28113	0.32774
0.23865	0.27529	0.20348	0.2862	0.33128
0.22253	0.26558	0.21571	0.29018	0.32569
0.23686	0.27416	0.23842	0.28105	0.33309
0.18276	0.23037	0.16566	0.24888	0.28004
0.21627	0.22752	0.17401	0.24064	0.28527
0.22682	0.25793	0.18068	0.2587	0.30403
0.20295	0.24907	0.18405	0.25035	0.2939
0.18263	0.22135	0.1836	0.2517	0.26936
0.19663	0.23203	0.1864	0.24988	0.28393
0.21013	0.24025	0.19709	0.27387	0.30659
0.21663	0.26173	0.18874	0.29754	0.32406
0.20892	0.24744	0.18508	0.28345	0.31139
0.18512	0.24183	0.18974	0.28847	0.29976
0.19575	0.24439	0.1947	0.2764	0.30587
0.21768	0.26171	0.19753	0.26709	0.30572
0.21407	0.25512	0.19819	0.25975	0.29842
0.19439	0.24102	0.19536	0.2669	0.29335
0.20848	0.25569	0.21095	0.26773	0.3112
0.22454	0.27005	0.18396	0.27441	0.3103
0.2167	0.26754	0.203	0.2986	0.3205
0.217	0.27567	0.21036	0.28175	0.3211
0.19813	0.2539	0.19322	0.27884	0.30402
0.21863	0.2512	0.21137	0.28324	0.31426
0.18438	0.23682	0.21006	0.27646	0.29557
0.21558	0.27127	0.19915	0.2766	0.31912
0.2325	0.25052	0.19081	0.27372	0.31463
0.235	0.27846	0.19983	0.28203	0.33005
0.22739	0.27382	0.19828	0.27866	0.32292
0.21197	0.256	0.20351	0.27813	0.3078
0.22797	0.27224	0.21505	0.2841	0.32353
0.22492	0.25796	0.19314	0.28377	0.32346
0.22728	0.27914	0.19348	0.30131	0.33723
0.23711	0.26723	0.19034	0.28971	0.33331
0.21431	0.26806	0.19462	0.2984	0.32898
0.22931	0.27729	0.21211	0.2908	0.3335
0.20798	0.25943	0.18594	0.27682	0.31445
0.21945	0.25621	0.17986	0.27294	0.3072
0.207	0.25021	0.17742	0.27767	0.30887
0.22372	0.26919	0.21189	0.28777	0.32676
0.22396	0.27126	0.17591	0.28168	0.32071
0.21888	0.27609	0.19574	0.30165	0.33085
0.2231	0.29083	0.21644	0.29517	0.33671
0.22031	0.26737	0.17818	0.28756	0.3174
0.24203	0.27188	0.2094	0.29926	0.33563
0.21294	0.26504	0.21582	0.29203	0.32494
0.21288	0.22612	0.16833	0.26214	0.29546
0.22503	0.26321	0.17241	0.28354	0.32217
0.20621	0.24284	0.16821	0.25796	0.29746
0.18333	0.23184	0.16449	0.26214	0.28416
0.19663	0.2401	0.15877	0.26526	0.29428
0.23666	0.24931	0.18367	0.26881	0.30682
0.21737	0.24026	0.18079	0.25466	0.28943
0.1994	0.21496	0.16955	0.2557	0.27357
0.21615	0.23676	0.17856	0.26841	0.29483
0.23341	0.27063	0.18142	0.26609	0.31545
0.22505	0.25784	0.19161	0.2877	0.31178
0.22614	0.27125	0.18584	0.28028	0.31244
0.19364	0.24287	0.17909	0.262	0.28689
0.21852	0.2487	0.18703	0.27774	0.30783
0.18671	0.22572	0.17763	0.26909	0.27937
0.18317	0.24504	0.17863	0.29083	0.30891
0.22408	0.24607	0.18159	0.29364	0.31899
0.2016	0.24833	0.16688	0.28913	0.30948
0.21235	0.27711	0.18143	0.3054	0.33371
0.21312	0.27002	0.18175	0.32003	0.33371
0.23017	0.26513	0.17213	0.29773	0.32982
0.20441	0.24862	0.1866	0.28651	0.31486
0.18863	0.24036	0.17458	0.28402	0.29983
0.21331	0.23754	0.18284	0.27725	0.30404
0.21468	0.25518	0.18851	0.29842	0.3227
0.18252	0.24276	0.18719	0.28101	0.29852
0.21038	0.25445	0.19693	0.28116	0.30573
0.18408	0.24521	0.16819	0.26724	0.28296
0.20216	0.27857	0.20242	0.29047	0.3216
0.19841	0.25886	0.18829	0.29085	0.309
0.20675	0.26088	0.18108	0.27078	0.29807
0.21442	0.27373	0.17683	0.29467	0.3164
0.22367	0.27829	0.19375	0.29448	0.32613
0.20327	0.27637	0.19751	0.30628	0.32741
0.19755	0.24594	0.1871	0.28886	0.30629

[truncated: 12 more sheets: fs17a_accuracy_personality, fs17a_accuracy_mental_health, fs17b_accuracy_cognition, fs17b_accuracy_personality, fs17b_accuracy_mental_health, fs18_accuracy_of_Mean-FC, fs19a_cognition, fs19a_personality, fs19a_mental_health, fs19b_cognition, fs19b_personality, fs19b_mental_health]
